# Supplementary material for: 2-Amino-7-oxo-4,5,6,7-tetra­hydro-1-benzothio­phene-3-carbonitrile
Source: Acta Crystallogr Sect E Struct Rep Online. 2010 Sep 25;66(Pt 10):o2616–7. doi: 10.1107/S160053681003730X (PMC2983310; doi:10.1107/S160053681003730X)
Supplement: Supplementary file 1 [file e-66-o2616-sup1.cif]

##############################################################################
###                                                                        ###
###        Electronic paper (Acta Crystallographica Section E)             ###
###                                                                        ###
##############################################################################
#                                                                            #
# This CIF contains the data in a paper accepted for publication in Acta     #
# Crystallographica Section E. It conforms to the requirements of Notes      #
# for Authors for Section E, and has been peer reviewed under the auspices   #
# of the IUCr Commission on Journals.                                        #
#                                                                            #
# Full details of the Crystallographic Information File format               #
# are given in the paper "The Crystallographic Information File (CIF):       #
# a New Standard Archive File for Crystallography" by S. R. Hall, F. H.      #
# Allen and I. D. Brown [Acta Cryst. (1991), A47, 655-685].                  #
#                                                                            #
# The current version of the core CIF dictionary is obtainable from          #
# ftp://ftp.iucr.org/pub/cif_core.dic. The current version number is 2.4.    #
#                                                                            #
# Software is freely available for graphical display of the structure(s) in  #
# this CIF.  For information consult the CIF home page http://www.iucr.org/  #
# cif/home.html                                                              #
#                                                                            #
# This file may be used for bona fide research purposes within the           #
# scientific community so long as proper attribution is given to the journal # 
# article from which it was obtained.                                        #
#                                                                            #
##############################################################################
                                             
data_global
_audit_creation_method     'PLATON <TABLE ACC> option'
_journal_date_recd_electronic     2010-08-27
_journal_date_accepted     2010-09-17
_journal_name_full     'Acta Crystallographica, Section E'
_journal_year     2010
_journal_volume     66
_journal_issue     10
_journal_page_first     o2616
_journal_page_last     o2617
_journal_paper_category     QO
_journal_coeditor_code     PV2326
_publ_contact_author_name     'Noor Shahina Begum'
_publ_contact_author_address
;
Department of Studies in Chemistry
Bangalore University
Bangalore 560 001
India
;
_publ_contact_author_email     noorsb@rediffmail.com
_publ_contact_author_fax     '(91) 80 2296 1331'
_publ_contact_author_phone     '(91) 80 2296 1344'
_publ_section_title
;
2-Amino-7-oxo-4,5,6,7-tetrahydro-1-benzothiophene-3-carbonitrile
;
loop_
    _publ_author_name
    _publ_author_address
    'Mohamed Ziaulla'
;
Department of Studies in Chemistry
Bangalore University
Bangalore 560 001
Karnataka
India
;
    'Afshan Banu'
;
Department of Studies in Chemistry
Bangalore University
Bangalore 560 001
Karnataka
India
;
    'Noor Shahina Begum'
;
Department of Studies in Chemistry
Bangalore University
Bangalore 560 001
Karnataka
India
;
    'Shridhar I. Panchamukhi'
;
Department of Chemistry
Karnatak University
Dharwad 580 003
India
;
    'I. M. Khazi'
;
Department of Chemistry
Karnatak University
Dharwad 580 003
India
;
data_I
_chemical_name_systematic
;
2-Amino-7-oxo-4,5,6,7-tetrahydro-1-benzothiophene-3-carbonitrile
;
_chemical_name_common     ?
_chemical_formula_moiety     'C9 H8 N2 O S'
_chemical_formula_sum     'C9 H8 N2 O S'
_chemical_formula_structural     ?
_chemical_formula_iupac     'C9 H8 N2 O S'
_chemical_formula_weight     192.24
_chemical_melting_point     ?
_symmetry_cell_setting     monoclinic
_symmetry_space_group_name_H-M     'P 21/n'
_symmetry_space_group_name_Hall     '-P 2yn'
loop_
    _symmetry_equiv_pos_site_id
    _symmetry_equiv_pos_as_xyz
    1 x,y,z
    2 1/2-x,1/2+y,1/2-z
    3 -x,-y,-z
    4 1/2+x,1/2-y,1/2+z
_cell_length_a     7.2986(3)
_cell_length_b     8.7555(3)
_cell_length_c     14.7307(6)
_cell_angle_alpha     90
_cell_angle_beta     94.1510(10)
_cell_angle_gamma     90
_cell_volume     938.87(6)
_cell_formula_units_Z     4
_cell_measurement_reflns_used     2058
_cell_measurement_theta_min     2.71
_cell_measurement_theta_max     27.00
_cell_measurement_temperature     296(2)
_cell_special_details
;
;
_exptl_crystal_description     block
_exptl_crystal_colour     yellow
_exptl_crystal_size_max     0.20
_exptl_crystal_size_mid     0.18
_exptl_crystal_size_min     0.18
_exptl_crystal_size_rad     ?
_exptl_crystal_density_diffrn     1.360
_exptl_crystal_density_meas     ?
_exptl_crystal_density_method     'not measured'
_exptl_crystal_F_000     400
_exptl_absorpt_coefficient_mu     0.303
_exptl_absorpt_correction_type     multi-scan
_exptl_absorpt_process_details     '(SADABS; Bruker, 1998)'
_exptl_absorpt_correction_T_min     0.9418
_exptl_absorpt_correction_T_max     0.9474
_exptl_special_details
;
The compound was synthesized by following the procedure given in Shetty
<i>et al.</i>, (2009)
;
_diffrn_ambient_temperature     296(2)
_diffrn_radiation_type     'MoK\a'
_diffrn_radiation_wavelength     0.71073
_diffrn_radiation_source     'Enhance (Mo) X-ray Source'
_diffrn_radiation_monochromator     'graphite'
_diffrn_measurement_device_type     'Bruker SMART APEX CCD'
_diffrn_measurement_method     \w
_diffrn_reflns_number     6202
_diffrn_reflns_av_R_equivalents     0.0200
_diffrn_reflns_av_sigmaI/netI     0.0210
_diffrn_reflns_theta_min     2.71
_diffrn_reflns_theta_max     27.00
_diffrn_reflns_theta_full     27.00
_diffrn_measured_fraction_theta_max     1.000
_diffrn_measured_fraction_theta_full     1.000
_diffrn_reflns_limit_h_min     -9
_diffrn_reflns_limit_h_max     5
_diffrn_reflns_limit_k_min     -11
_diffrn_reflns_limit_k_max     10
_diffrn_reflns_limit_l_min     -18
_diffrn_reflns_limit_l_max     18
_refine_special_details
;
Refinement of <i>F</i>^2^ against ALL reflections. The weighted <i>R</i>-factor
<i>wR</i> and goodness of fit <i>S</i> are based on <i>F</i>^2^, conventional
<i>R</i>-factors <i>R</i> are based on <i>F</i>, with <i>F</i> set to zero for
negative <i>F</i>^2^. The threshold expression of <i>F</i>^2^ >
\s(<i>F</i>^2^) is used only for calculating <i>R</i>-factors(gt) <i>etc</i>.
and is not relevant to the choice of reflections for refinement.
<i>R</i>-factors based on <i>F</i>^2^ are statistically about twice as large
as those based on <i>F</i>, and <i>R</i>- factors based on ALL data will be
even larger.
;
_reflns_number_total     2058
_reflns_number_gt     1671
_reflns_threshold_expression     I>2\s(I)
_refine_ls_structure_factor_coef     Fsqd
_refine_ls_matrix_type     full
_refine_ls_R_factor_all     0.0538
_refine_ls_R_factor_gt     0.0427
_refine_ls_wR_factor_gt     0.1189
_refine_ls_wR_factor_ref     0.1256
_refine_ls_goodness_of_fit_ref     1.018
_refine_ls_restrained_S_all     1.018
_refine_ls_number_reflns     2058
_refine_ls_number_parameters     118
_refine_ls_number_restraints     0
_refine_ls_hydrogen_treatment     constr
_refine_ls_weighting_scheme     calc
_refine_ls_weighting_details
       'calc w = 1/[\s^2^(Fo^2^)+(0.0675P)^2^+0.4470P] where P=(Fo^2^+2Fc^2^)/3'
_atom_sites_solution_hydrogens     geom
_atom_sites_solution_primary     direct
_atom_sites_solution_secondary     difmap
_refine_ls_shift/su_max     0.000
_refine_ls_shift/su_mean     0.000
_refine_diff_density_max     0.696
_refine_diff_density_min     -0.336
_refine_ls_extinction_method     none
_refine_ls_extinction_coef     ?
loop_
    _atom_type_symbol
    _atom_type_description
    _atom_type_scat_dispersion_real
    _atom_type_scat_dispersion_imag
    _atom_type_scat_source
    S S 0.1246 0.1234 'International Tables Vol C Tables 4.2.6.8 and 6.1.1.4'
    O O 0.0106 0.0060 'International Tables Vol C Tables 4.2.6.8 and 6.1.1.4'
    N N 0.0061 0.0033 'International Tables Vol C Tables 4.2.6.8 and 6.1.1.4'
    H H 0.0000 0.0000 'International Tables Vol C Tables 4.2.6.8 and 6.1.1.4'
    C C 0.0033 0.0016 'International Tables Vol C Tables 4.2.6.8 and 6.1.1.4'
_computing_data_collection     'SMART (Bruker, 1998)'
_computing_cell_refinement     'SMART (Bruker, 1998)'
_computing_data_reduction     'SAINT-Plus (Bruker, 1998)'
_computing_structure_solution     'SHELXS97 (Sheldrick, 2008)'
_computing_structure_refinement     'SHELXL97 (Sheldrick, 2008)'
_computing_molecular_graphics
;
ORTEP-3 (Farrugia, 1997) and CAMERON (Watkin <i>et al.</i>,
1996)
;
_computing_publication_material     'WinGX (Farrugia, 1999)'
loop_
    _atom_site_type_symbol
    _atom_site_label
    _atom_site_fract_x
    _atom_site_fract_y
    _atom_site_fract_z
    _atom_site_U_iso_or_equiv
    _atom_site_adp_type
    _atom_site_calc_flag
    _atom_site_refinement_flags
    _atom_site_occupancy
    _atom_site_disorder_assembly
    _atom_site_disorder_group
    C C1 -0.0414(3) 1.0457(2) 0.33340(13) 0.0378(4) Uani d . 1 . .
    C C2 0.1087(3) 0.7962(2) 0.37011(13) 0.0386(4) Uani d . 1 . .
    C C3 -0.0580(3) 0.8166(2) 0.41027(13) 0.0391(4) Uani d . 1 . .
    C C4 -0.3211(3) 1.0145(3) 0.42024(14) 0.0430(5) Uani d . 1 . .
    H H4A -0.3036 1.0483 0.4830 0.052 Uiso calc R 1 . .
    H H4B -0.4087 0.9310 0.4176 0.052 Uiso calc R 1 . .
    C C5 -0.3979(3) 1.1460(3) 0.3610(2) 0.0664(7) Uani d . 1 . .
    H H5A -0.4533 1.1044 0.3045 0.080 Uiso calc R 1 . .
    H H5B -0.4942 1.1960 0.3921 0.080 Uiso calc R 1 . .
    C C6 -0.2579(3) 1.2634(3) 0.33910(19) 0.0588(6) Uani d . 1 . .
    H H6A -0.2179 1.3181 0.3943 0.071 Uiso calc R 1 . .
    H H6B -0.3147 1.3366 0.2964 0.071 Uiso calc R 1 . .
    C C7 -0.0921(3) 1.1943(2) 0.29875(14) 0.0444(5) Uani d . 1 . .
    C C8 -0.1417(3) 0.9590(2) 0.38916(13) 0.0371(4) Uani d . 1 . .
    C C9 -0.1327(3) 0.7027(3) 0.46592(16) 0.0494(5) Uani d . 1 . .
    N N1 0.2242(3) 0.6773(2) 0.37766(13) 0.0539(5) Uani d . 1 . .
    H H1A 0.1994 0.6002 0.4108 0.065 Uiso calc R 1 . .
    H H1B 0.3233 0.6781 0.3494 0.065 Uiso calc R 1 . .
    N N2 -0.1907(3) 0.6114(3) 0.51076(18) 0.0781(7) Uani d . 1 . .
    O O1 -0.0078(2) 1.2613(2) 0.24138(12) 0.0622(5) Uani d . 1 . .
    S S1 0.15957(6) 0.95344(6) 0.30522(3) 0.04133(19) Uani d . 1 . .
loop_
    _atom_site_aniso_label
    _atom_site_aniso_U_11
    _atom_site_aniso_U_22
    _atom_site_aniso_U_33
    _atom_site_aniso_U_12
    _atom_site_aniso_U_13
    _atom_site_aniso_U_23
    C1 0.0312(9) 0.0402(10) 0.0431(10) -0.0005(8) 0.0107(8) 0.0018(8)
    C2 0.0401(10) 0.0374(10) 0.0395(10) -0.0024(8) 0.0107(8) 0.0004(8)
    C3 0.0396(10) 0.0402(10) 0.0391(10) -0.0035(8) 0.0126(8) 0.0025(8)
    C4 0.0363(10) 0.0507(12) 0.0437(10) -0.0021(9) 0.0147(8) -0.0008(9)
    C5 0.0440(12) 0.0647(16) 0.0931(19) 0.0074(12) 0.0246(12) 0.0112(14)
    C6 0.0500(13) 0.0545(13) 0.0741(16) 0.0128(11) 0.0200(12) 0.0146(12)
    C7 0.0387(10) 0.0458(12) 0.0499(11) 0.0007(9) 0.0107(9) 0.0069(9)
    C8 0.0340(9) 0.0421(11) 0.0359(9) -0.0037(8) 0.0080(7) -0.0024(8)
    C9 0.0490(12) 0.0433(12) 0.0585(13) 0.0020(9) 0.0211(10) 0.0079(10)
    N1 0.0563(11) 0.0431(10) 0.0659(12) 0.0097(8) 0.0285(9) 0.0104(9)
    N2 0.0778(16) 0.0632(14) 0.0985(18) 0.0055(13) 0.0416(14) 0.0298(14)
    O1 0.0572(10) 0.0555(10) 0.0773(11) 0.0072(8) 0.0295(8) 0.0249(8)
    S1 0.0344(3) 0.0419(3) 0.0496(3) -0.0004(2) 0.0160(2) 0.0072(2)
_geom_special_details
;
All e.s.d.'s (except the e.s.d. in the dihedral angle between two l.s. planes)
are estimated using the full covariance matrix. The cell e.s.d.'s are taken
into account individually in the estimation of e.s.d.'s in distances, angles
and torsion angles; correlations between e.s.d.'s in cell parameters are only
used when they are defined by crystal symmetry. An approximate (isotropic)
treatment of cell e.s.d.'s is used for estimating e.s.d.'s involving l.s.
planes.
;
loop_
    _geom_bond_atom_site_label_1
    _geom_bond_atom_site_label_2
    _geom_bond_site_symmetry_2
    _geom_bond_distance
    _geom_bond_publ_flag
    C1 C8 . 1.368(3) ?
    C1 C7 . 1.437(3) ?
    C1 S1 . 1.7504(19) ?
    C2 N1 . 1.339(3) ?
    C2 C3 . 1.402(3) ?
    C2 S1 . 1.732(2) ?
    C3 C8 . 1.414(3) ?
    C3 C9 . 1.424(3) ?
    C4 C8 . 1.499(3) ?
    C4 C5 . 1.526(3) ?
    C4 H4A . 0.9700 ?
    C4 H4B . 0.9700 ?
    C5 C6 . 1.501(3) ?
    C5 H5A . 0.9700 ?
    C5 H5B . 0.9700 ?
    C6 C7 . 1.512(3) ?
    C6 H6A . 0.9700 ?
    C6 H6B . 0.9700 ?
    C7 O1 . 1.230(2) ?
    C9 N2 . 1.138(3) ?
    N1 H1A . 0.8600 ?
    N1 H1B . 0.8600 ?
loop_
    _geom_angle_atom_site_label_1
    _geom_angle_atom_site_label_2
    _geom_angle_atom_site_label_3
    _geom_angle_site_symmetry_1
    _geom_angle_site_symmetry_3
    _geom_angle
    _geom_angle_publ_flag
    C8 C1 C7 . . 125.45(18) ?
    C8 C1 S1 . . 112.37(15) ?
    C7 C1 S1 . . 122.18(15) ?
    N1 C2 C3 . . 128.63(18) ?
    N1 C2 S1 . . 120.34(15) ?
    C3 C2 S1 . . 111.02(15) ?
    C2 C3 C8 . . 113.20(17) ?
    C2 C3 C9 . . 122.26(19) ?
    C8 C3 C9 . . 124.54(18) ?
    C8 C4 C5 . . 111.26(17) ?
    C8 C4 H4A . . 109.4 ?
    C5 C4 H4A . . 109.4 ?
    C8 C4 H4B . . 109.4 ?
    C5 C4 H4B . . 109.4 ?
    H4A C4 H4B . . 108.0 ?
    C6 C5 C4 . . 114.3(2) ?
    C6 C5 H5A . . 108.7 ?
    C4 C5 H5A . . 108.7 ?
    C6 C5 H5B . . 108.7 ?
    C4 C5 H5B . . 108.7 ?
    H5A C5 H5B . . 107.6 ?
    C5 C6 C7 . . 112.8(2) ?
    C5 C6 H6A . . 109.0 ?
    C7 C6 H6A . . 109.0 ?
    C5 C6 H6B . . 109.0 ?
    C7 C6 H6B . . 109.0 ?
    H6A C6 H6B . . 107.8 ?
    O1 C7 C1 . . 123.17(19) ?
    O1 C7 C6 . . 122.3(2) ?
    C1 C7 C6 . . 114.57(18) ?
    C1 C8 C3 . . 112.31(17) ?
    C1 C8 C4 . . 121.39(19) ?
    C3 C8 C4 . . 126.28(17) ?
    N2 C9 C3 . . 179.3(3) ?
    C2 N1 H1A . . 120.0 ?
    C2 N1 H1B . . 120.0 ?
    H1A N1 H1B . . 120.0 ?
    C2 S1 C1 . . 91.10(9) ?
loop_
    _geom_torsion_atom_site_label_1
    _geom_torsion_atom_site_label_2
    _geom_torsion_atom_site_label_3
    _geom_torsion_atom_site_label_4
    _geom_torsion_site_symmetry_1
    _geom_torsion_site_symmetry_2
    _geom_torsion_site_symmetry_3
    _geom_torsion_site_symmetry_4
    _geom_torsion
    _geom_torsion_publ_flag
    N1 C2 C3 C8 . . . . 178.3(2) ?
    S1 C2 C3 C8 . . . . -0.7(2) ?
    N1 C2 C3 C9 . . . . -2.1(4) ?
    S1 C2 C3 C9 . . . . 178.95(17) ?
    C8 C4 C5 C6 . . . . -43.4(3) ?
    C4 C5 C6 C7 . . . . 52.8(3) ?
    C8 C1 C7 O1 . . . . -172.2(2) ?
    S1 C1 C7 O1 . . . . 6.4(3) ?
    C8 C1 C7 C6 . . . . 8.3(3) ?
    S1 C1 C7 C6 . . . . -173.14(17) ?
    C5 C6 C7 O1 . . . . 146.5(2) ?
    C5 C6 C7 C1 . . . . -33.9(3) ?
    C7 C1 C8 C3 . . . . 178.76(19) ?
    S1 C1 C8 C3 . . . . 0.1(2) ?
    C7 C1 C8 C4 . . . . 0.0(3) ?
    S1 C1 C8 C4 . . . . -178.70(14) ?
    C2 C3 C8 C1 . . . . 0.4(3) ?
    C9 C3 C8 C1 . . . . -179.2(2) ?
    C2 C3 C8 C4 . . . . 179.08(18) ?
    C9 C3 C8 C4 . . . . -0.5(3) ?
    C5 C4 C8 C1 . . . . 17.3(3) ?
    C5 C4 C8 C3 . . . . -161.3(2) ?
    C2 C3 C9 N2 . . . .  4E1(2)
                               ?
    C8 C3 C9 N2 . . . .  -14E1(2)
                                 ?
    N1 C2 S1 C1 . . . . -178.50(18) ?
    C3 C2 S1 C1 . . . . 0.57(16) ?
    C8 C1 S1 C2 . . . . -0.37(17) ?
    C7 C1 S1 C2 . . . . -179.11(18) ?
loop_
    _geom_hbond_atom_site_label_D
    _geom_hbond_atom_site_label_H
    _geom_hbond_atom_site_label_A
    _geom_hbond_site_symmetry_A
    _geom_hbond_distance_DH
    _geom_hbond_distance_HA
    _geom_hbond_distance_DA
    _geom_hbond_angle_DHA
    N1 H1A N2 3_566 0.86 2.19 3.038(3) 169
    N1 H1B O1 2_545 0.86 2.10 2.903(3) 156
    N1 H1B S1 2_545 0.86 3.02 3.482(2) 116
