# Supplementary material for: 2-Amino-7-oxo-4,5,6,7-tetra­hydro-1-benzothio­phene-3-carbonitrile
Source: Acta Crystallogr Sect E Struct Rep Online. 2010 Sep 25;66(Pt 10):o2616–7. doi: 10.1107/S160053681003730X (PMC2983310; doi:10.1107/S160053681003730X)
Supplement: Supplementary file 2 [file e-66-o2616-Isup2.hkl]

#
# h,k,l, Fc-squared, Fo-squared, sigma(Fo-squared) and status flag
#
data_I
_shelx_title ' n2_0m in P 21/n'
_shelx_refln_list_code          4
_shelx_F_calc_maximum      146.02
_exptl_crystal_F_000       400.00
_reflns_d_resolution_high  0.7828
 
loop_
 _symmetry_equiv_pos_as_xyz
 'x, y, z'
 '-x+1/2, y+1/2, -z+1/2'
 '-x, -y, -z'
 'x-1/2, -y-1/2, z-1/2'
 
_cell_length_a     7.2986
_cell_length_b     8.7555
_cell_length_c    14.7307
_cell_angle_alpha  90.000
_cell_angle_beta   94.151
_cell_angle_gamma  90.000
 
_shelx_F_squared_multiplier     1.000
 
loop_
 _refln_index_h
 _refln_index_k
 _refln_index_l
 _refln_F_squared_calc
 _refln_F_squared_meas
 _refln_F_squared_sigma
 _refln_observed_status
   2   0   0      618.94      686.02      8.40 o
   4   0   0      515.69      589.01      7.85 o
   6   0   0      262.37      269.86      7.04 o
   8   0   0        0.57        0.00      1.32 o
   1   1   0     1497.23     1638.38     12.61 o
   2   1   0        7.29       13.79      0.67 o
   3   1   0      115.55       87.72      1.44 o
   4   1   0        1.16        5.55      0.42 o
   5   1   0       25.63       32.37      1.16 o
   6   1   0        0.05        0.00      0.54 o
   7   1   0      185.37      178.70      4.10 o
   8   1   0        0.13        0.00      1.00 o
   9   1   0       90.93       91.00      5.50 o
   0   2   0      596.20      665.96      5.39 o
   1   2   0     1461.53     1643.05     15.55 o
   2   2   0      805.96      840.43      7.69 o
   3   2   0      813.61      855.88      8.03 o
   4   2   0      671.02      686.81      6.65 o
   5   2   0      343.33      378.65      4.36 o
   6   2   0      773.15      735.14      8.19 o
   7   2   0        9.87       11.16      1.26 o
   8   2   0       82.76       79.83      3.19 o
   9   2   0        0.10        0.00      1.22 o
   1   3   0      430.99      447.14      3.69 o
   2   3   0       28.37       42.08      1.12 o
   3   3   0      614.31      693.69      6.40 o
   4   3   0       72.54       63.68      1.31 o
   5   3   0      118.54      139.40      2.28 o
   6   3   0        2.16        2.51      0.69 o
   7   3   0      132.19      135.66      3.50 o
   8   3   0      112.17      122.64      5.72 o
   0   4   0     1661.15     1852.19     18.54 o
   1   4   0      934.44      821.78      5.54 o
   2   4   0       27.06       25.18      0.88 o
   3   4   0      466.96      472.47      5.01 o
   4   4   0        1.48        1.49      0.57 o
   5   4   0        5.50        9.48      1.20 o
   6   4   0      121.00      127.27      3.36 o
   7   4   0      341.65      324.41      5.98 o
   8   4   0        6.09        4.47      1.43 o
   1   5   0      199.64      208.18      2.32 o
   2   5   0      680.15      652.86      5.21 o
   3   5   0        1.99        0.00      0.67 o
   4   5   0        0.39        0.00      0.63 o
   5   5   0      100.51      109.77      5.39 o
   6   5   0        0.01        0.90      0.96 o
   7   5   0       11.73       16.07      1.54 o
   8   5   0       90.79       87.34      3.23 o
   0   6   0       24.25       34.00      1.84 o
   1   6   0      252.28      262.79      2.74 o
   2   6   0       12.95       11.28      0.66 o
   3   6   0      201.83      198.22      3.87 o
   4   6   0       55.54       52.39      2.23 o
   5   6   0      213.28      218.95      5.28 o
   6   6   0       26.97       23.88      1.99 o
   7   6   0       42.61       48.24      2.73 o
   1   7   0      149.28      141.77      2.28 o
   2   7   0      172.46      157.22      2.73 o
   3   7   0      149.57      132.36      3.20 o
   4   7   0       86.57       72.12      2.78 o
   5   7   0        5.47        5.88      1.58 o
   6   7   0        3.67        1.56      2.42 o
   7   7   0        0.03        1.82      2.20 o
   0   8   0      369.65      359.63      6.32 o
   1   8   0       16.38       13.31      1.38 o
   2   8   0        0.19        0.00      0.76 o
   3   8   0        2.08        1.62      1.49 o
   4   8   0      111.27      111.06      4.72 o
   5   8   0        4.26        1.11      2.31 o
   6   8   0        0.39        0.38      1.58 o
   1   9   0      149.61      136.23      5.12 o
   2   9   0        0.14        0.92      1.22 o
   3   9   0       64.63       66.31      3.19 o
   4   9   0        0.15        0.00      1.53 o
   5   9   0       15.74       16.27      2.43 o
   0  10   0       43.74       36.73      3.52 o
   1  10   0       26.28       18.59      3.19 o
   2  10   0        2.10        3.23      2.42 o
   3  10   0        1.09        0.00      1.69 o
   4  10   0        0.32        0.00      2.20 o
   1  11   0        8.40       10.53      2.63 o
  -9   0   1       16.95       13.20      2.42 o
  -7   0   1       11.79       14.52      1.98 o
  -5   0   1      965.07      886.09     11.74 o
  -3   0   1        8.28        2.72      0.44 o
  -1   0   1     4020.84     4353.08     42.03 o
   1   0   1     3796.09     3928.12     37.58 o
   3   0   1     3166.80     3222.96     36.93 o
   5   0   1      962.31     1018.81     12.91 o
   7   0   1      107.90      106.45      4.40 o
   9   0   1        1.37        1.76      1.76 o
  -9   1   1        5.33        4.51      1.53 o
  -8   1   1      101.64      106.97      6.05 o
  -7   1   1       50.90       43.05      2.16 o
  -6   1   1      292.34      309.20      7.15 o
  -5   1   1        0.32        0.61      0.54 o
  -4   1   1       82.97       83.02      1.43 o
  -3   1   1     2622.32     3056.51     24.88 o
  -2   1   1      228.85      214.80      2.11 o
  -1   1   1      470.22      453.16      3.12 o
   0   1   1     3121.02     3144.52     18.18 o
   1   1   1      352.90      388.73      4.27 o
   2   1   1     2175.19     2153.66     24.96 o
   3   1   1      698.14      756.57      9.64 o
   4   1   1     1822.23     1947.62     23.09 o
   5   1   1       98.80       81.18      1.49 o
   6   1   1        1.34        0.92      0.61 o
   7   1   1       25.56       23.38      3.41 o
   8   1   1       23.23       27.88      1.85 o
   9   1   1        0.17        0.01      1.22 o
  -9   2   1       14.86       10.42      1.98 o
  -8   2   1        8.32       11.68      1.46 o
  -7   2   1        5.96        1.74      0.93 o
  -6   2   1      127.60      128.72      5.66 o
  -5   2   1      214.00      242.37      2.84 o
  -4   2   1      348.29      330.45      3.05 o
  -3   2   1        1.91        3.37      0.53 o
  -2   2   1        2.38        7.49      0.33 o
  -1   2   1     1483.61     1488.54     11.19 o
   0   2   1       13.10       12.46      0.42 o
   1   2   1      320.58      363.56      2.67 o
   2   2   1      368.57      342.41      3.13 o
   3   2   1       34.59       26.67      1.22 o
   4   2   1        0.77        1.30      0.58 o
   5   2   1       26.37       22.94      1.63 o
   6   2   1      244.62      237.21      3.34 o
   7   2   1       71.98       73.77      2.40 o
   8   2   1        7.58        5.20      1.13 o
   9   2   1        1.12        0.00      1.13 o
  -8   3   1       16.11       15.55      2.42 o
  -7   3   1      335.99      323.10      6.13 o
  -6   3   1      102.00       86.36      5.94 o
  -5   3   1       15.78       16.23      0.90 o
  -4   3   1      303.21      282.37      3.12 o
  -3   3   1       26.12       31.79      1.01 o
  -2   3   1     3070.34     3110.78     25.56 o
  -1   3   1      532.16      421.82      3.32 o
   0   3   1     1726.98     1695.73      9.67 o
   1   3   1     1570.37     1655.25     10.67 o
   2   3   1      472.67      536.83      4.65 o
   3   3   1      731.11      826.08      7.59 o
   4   3   1      249.64      212.93      4.59 o
   5   3   1      119.49      107.99      4.84 o
   6   3   1      263.53      257.76      8.36 o
   7   3   1       26.07       28.37      3.30 o
   8   3   1       12.92       14.08      2.86 o
  -8   4   1        9.20        6.68      1.43 o
  -7   4   1       28.58       28.76      1.90 o
  -6   4   1      509.27      536.33     10.01 o
  -5   4   1        1.91        1.62      0.71 o
  -4   4   1      465.99      500.09      5.02 o
  -3   4   1       33.69       35.62      1.75 o
  -2   4   1      722.01      801.28      6.94 o
  -1   4   1      104.54      110.47      1.32 o
   0   4   1      894.30     1011.85      6.71 o
   1   4   1        4.58        3.45      0.36 o
   2   4   1      568.00      693.35      6.25 o
   3   4   1      167.91      164.21      3.56 o
   4   4   1      472.13      476.30      5.81 o
   5   4   1      429.44      407.51      5.06 o
   6   4   1        0.07        0.31      0.59 o
   7   4   1       13.28       13.20      2.86 o
   8   4   1        1.70        7.26      2.64 o
  -8   5   1       41.73       53.34      3.19 o
  -7   5   1      253.21      261.72      6.16 o
  -6   5   1       35.56       36.26      5.94 o
  -5   5   1        0.82        0.00      0.93 o
  -4   5   1       13.72       17.23      1.02 o
  -3   5   1     1421.66     1418.98     15.47 o
  -2   5   1       10.32        7.42      0.60 o
  -1   5   1        5.38        3.41      0.42 o
   0   5   1      239.19      316.78      3.08 o
   1   5   1      120.01      117.35      1.58 o
   2   5   1       11.29       13.48      0.75 o
   3   5   1     1155.28     1173.03     10.10 o
   4   5   1      133.97      132.90      2.60 o
   5   5   1        0.91        0.00      0.79 o
   6   5   1        1.16        0.00      0.77 o
   7   5   1        6.72        9.63      1.36 o
   8   5   1        5.26        3.96      2.86 o
  -7   6   1        0.43        0.00      1.30 o
  -6   6   1       32.94       31.10      2.20 o
  -5   6   1       69.45       73.36      3.17 o
  -4   6   1       80.31       66.66      2.17 o
  -3   6   1      202.82      224.26      3.93 o
  -2   6   1        0.40        0.53      0.53 o
  -1   6   1        5.96        4.33      0.56 o
   0   6   1      630.78      566.57      4.95 o
   1   6   1        2.25        0.76      0.47 o
   2   6   1      261.20      218.33      3.76 o
   3   6   1       17.58       14.30      1.30 o
   4   6   1      257.83      253.24      3.96 o
   5   6   1       22.93       20.62      1.79 o
   6   6   1      234.13      245.60      5.57 o
   7   6   1       14.36       15.67      3.85 o
  -7   7   1      106.61      117.41      4.43 o
  -6   7   1        7.00        7.42      2.09 o
  -5   7   1       10.76       12.23      1.90 o
  -4   7   1       45.80       54.97      2.19 o
  -3   7   1      384.25      385.40      5.75 o
  -2   7   1        0.53        0.00      0.82 o
  -1   7   1      554.73      550.23      5.09 o
   0   7   1        0.22        0.00      0.56 o
   1   7   1       14.50       14.37      1.01 o
   2   7   1       52.97       54.77      2.11 o
   3   7   1      117.31      124.01      3.64 o
   4   7   1       63.99       70.38      2.28 o
   5   7   1       56.46       63.49      3.19 o
   6   7   1        3.69        1.34      1.30 o
   7   7   1       22.28       19.01      2.06 o
  -6   8   1       64.59       63.60      4.18 o
  -5   8   1       23.42       26.52      4.51 o
  -4   8   1       55.95       62.48      2.94 o
  -3   8   1        0.11        0.59      1.04 o
  -2   8   1      155.25      159.83      3.70 o
  -1   8   1        0.13        0.00      0.60 o
   0   8   1        4.39        5.27      1.21 o
   1   8   1      486.28      472.14      5.20 o
   2   8   1        3.03        1.44      0.98 o
   3   8   1      109.54      108.29      3.03 o
   4   8   1       86.75       97.38      7.37 o
   5   8   1       47.78       47.86      3.12 o
   6   8   1       12.09       16.72      3.30 o
  -5   9   1        1.75        1.82      2.09 o
  -4   9   1       12.98       11.18      4.73 o
  -3   9   1       54.94       54.57      2.90 o
  -2   9   1       10.11       12.46      2.56 o
  -1   9   1       11.54        6.94      1.56 o
   0   9   1       61.97       60.30      2.84 o
   1   9   1        5.72        4.90      1.48 o
   2   9   1       16.02       19.35      1.87 o
   3   9   1      106.60      103.96      3.78 o
   4   9   1       71.78       66.06      3.79 o
   5   9   1        0.21        2.01      2.97 o
  -4  10   1        1.34        4.62      2.64 o
  -3  10   1        1.20        1.62      2.09 o
  -2  10   1        1.11        1.86      1.85 o
  -1  10   1       33.41       33.77      3.29 o
   0  10   1       24.88       29.54      1.73 o
   1  10   1       11.29       12.42      1.98 o
   2  10   1       17.82       19.19      2.72 o
   3  10   1        1.28        1.94      1.79 o
   4  10   1        0.25        0.00      1.87 o
  -1  11   1        0.05        0.83      2.00 o
   0  11   1       11.71       11.11      2.05 o
   1  11   1        5.43        6.30      2.75 o
  -8   0   2        0.58        0.00      1.54 o
  -6   0   2       39.49       43.33      3.08 o
  -4   0   2     1007.20     1155.08     20.67 o
  -2   0   2     4811.13     5138.12     58.54 o
   0   0   2     2128.37     2075.61     16.99 o
   2   0   2        3.20        0.77      0.31 o
   4   0   2     1217.74     1377.13     16.48 o
   6   0   2      155.34      143.84      4.62 o
   8   0   2        8.22        9.46      1.98 o
  -9   1   2       41.94       39.31      2.47 o
  -8   1   2       17.96       14.94      1.69 o
  -7   1   2       70.20       72.89      2.79 o
  -6   1   2       48.45       42.63      2.86 o
  -5   1   2       13.88       12.12      0.93 o
  -4   1   2       51.56       68.36      1.28 o
  -3   1   2     3307.46     3525.60     30.73 o
  -2   1   2     2346.64     2384.55     15.98 o
  -1   1   2      292.68      309.55      2.56 o
   0   1   2      788.75      817.24      4.72 o
   1   1   2     4161.83     4322.57     25.30 o
   2   1   2     1583.91     1849.25     34.64 o
   3   1   2      885.06      909.03     11.35 o
   4   1   2       55.93       47.12      1.87 o
   5   1   2      566.51      559.80      5.51 o
   6   1   2       14.82       11.13      0.82 o
   7   1   2       29.45       30.39      2.64 o
   8   1   2        6.06        6.52      1.22 o
   9   1   2       47.17       54.72      2.69 o
  -9   2   2       15.36       15.58      1.90 o
  -8   2   2       17.61       15.97      3.19 o
  -7   2   2       11.61       14.89      3.41 o
  -6   2   2       63.45       53.80      4.51 o
  -5   2   2       32.75       30.25      1.02 o
  -4   2   2     1401.41     1351.46     11.92 o
  -3   2   2     1301.59     1504.57     13.53 o
  -2   2   2        1.56        5.75      0.49 o
  -1   2   2      817.63      872.22      6.37 o
   0   2   2       28.03       24.57      0.69 o
   1   2   2      930.03      893.58      5.93 o
   2   2   2      547.09      523.04      4.10 o
   3   2   2        1.69        1.73      0.54 o
   4   2   2       60.67       66.23      1.81 o
   5   2   2       60.34       65.79      2.56 o
   6   2   2       60.41       65.10      3.96 o
   7   2   2       56.85       49.70      3.74 o
   8   2   2       52.77       59.66      4.40 o
   9   2   2        2.28        1.90      1.65 o
  -8   3   2       31.80       35.38      3.85 o
  -7   3   2       14.62       25.67      1.90 o
  -6   3   2       36.25       42.35      2.11 o
  -5   3   2      165.12      161.56      2.89 o
  -4   3   2      293.30      278.43      3.55 o
  -3   3   2        0.79        0.37      0.49 o
  -2   3   2     1844.36     1952.98     16.60 o
  -1   3   2      583.12      639.32      5.25 o
   0   3   2       64.63       63.01      0.98 o
   1   3   2       13.82       18.81      0.80 o
   2   3   2       55.30       64.87      0.97 o
   3   3   2        3.53        0.04      0.37 o
   4   3   2      686.25      697.74     10.42 o
   5   3   2       30.07       34.09      3.08 o
   6   3   2       78.66       82.69      4.84 o
   7   3   2       11.08        9.90      2.42 o
   8   3   2       60.30       63.12      4.84 o
  -8   4   2       10.86       12.55      3.08 o
  -7   4   2        3.55        6.24      1.65 o
  -6   4   2       50.67       54.00      2.56 o
  -5   4   2      656.63      637.03      9.86 o
  -4   4   2        0.34        0.00      0.59 o
  -3   4   2     1160.64     1187.20     13.02 o
  -2   4   2       15.16       17.07      0.71 o
  -1   4   2      452.96      540.18      5.15 o
   0   4   2      983.02      984.96      7.03 o
   1   4   2      188.94      136.02      1.64 o
   2   4   2       10.52       17.75      0.80 o
   3   4   2      795.10      825.41      7.41 o
   4   4   2      257.77      241.41      3.15 o
   5   4   2       54.46       60.86      1.47 o
   6   4   2       15.78       11.00      2.64 o
   7   4   2      195.12      185.84      7.92 o
   8   4   2        1.39        1.76      2.42 o
  -8   5   2       40.61       44.66      2.73 o
  -7   5   2        9.81       15.67      2.97 o
  -6   5   2      176.21      178.75      7.15 o
  -5   5   2      162.53      146.29      4.06 o
  -4   5   2      198.97      189.80      3.92 o
  -3   5   2       21.92       16.65      1.69 o
  -2   5   2      505.96      498.07      7.03 o
  -1   5   2        0.01        2.14      0.42 o
   0   5   2      134.44      121.99      1.78 o
   1   5   2       65.44       97.10      1.50 o
   2   5   2      343.94      306.54      4.28 o
   3   5   2       94.80      108.42      2.92 o
   4   5   2      951.49      999.34      8.96 o
   5   5   2        1.63        5.39      2.31 o
   6   5   2       68.89       73.44      4.40 o
   7   5   2       27.93       29.25      3.74 o
   8   5   2      104.11       87.75      6.38 o
  -7   6   2        1.06        0.82      1.42 o
  -6   6   2       22.42       22.79      2.11 o
  -5   6   2       75.93       89.14      5.06 o
  -4   6   2       83.37       84.54      3.24 o
  -3   6   2      553.45      556.70      7.94 o
  -2   6   2       14.08       13.04      0.95 o
  -1   6   2       68.03       64.06      1.43 o
   0   6   2      155.52      139.60      2.83 o
   1   6   2      604.15      641.94      5.77 o
   2   6   2       26.23       27.55      1.50 o
   3   6   2      163.76      170.16      3.70 o
   4   6   2        0.12        0.00      0.91 o
   5   6   2       13.29        9.60      1.23 o
   6   6   2       15.90       15.34      1.70 o
   7   6   2      148.72      166.27      4.33 o
  -7   7   2        0.59        0.00      1.63 o
  -6   7   2       27.44       25.94      3.63 o
  -5   7   2      104.17       98.07      7.15 o
  -4   7   2        5.89        5.46      1.11 o
  -3   7   2       56.35       55.06      2.92 o
  -2   7   2      793.52      765.81      7.92 o
  -1   7   2      311.41      280.31      5.53 o
   0   7   2      463.09      452.80      4.82 o
   1   7   2       49.26       45.23      1.53 o
   2   7   2       15.02       12.71      1.28 o
   3   7   2       72.78       74.86      2.81 o
   4   7   2       70.92       63.36      2.65 o
   5   7   2        5.26        3.58      1.62 o
   6   7   2        0.12        0.00      1.13 o
   7   7   2        6.15        5.94      1.53 o
  -6   8   2        0.63        0.00      2.97 o
  -5   8   2       18.85       20.69      2.75 o
  -4   8   2      170.57      181.72      4.15 o
  -3   8   2      155.84      149.46      3.70 o
  -2   8   2       60.37       51.83      4.27 o
  -1   8   2       23.59       27.49      1.64 o
   0   8   2       37.40       39.47      1.81 o
   1   8   2      194.12      190.89      3.27 o
   2   8   2       18.03       18.75      1.77 o
   3   8   2       68.51       76.47      3.07 o
   4   8   2        0.10        0.58      1.05 o
   5   8   2       21.54       26.78      2.48 o
   6   8   2       34.51       36.90      2.85 o
  -5   9   2       20.27       19.71      2.97 o
  -4   9   2        0.81        0.30      1.76 o
  -3   9   2       15.95       12.22      1.61 o
  -2   9   2        1.15        2.03      1.34 o
  -1   9   2       10.43        8.74      1.54 o
   0   9   2       30.12       27.24      1.69 o
   1   9   2       29.92       28.07      1.71 o
   2   9   2        0.05        1.41      1.08 o
   3   9   2        0.02        0.00      1.02 o
   4   9   2       39.05       44.88      4.84 o
   5   9   2       62.84       71.75      6.93 o
  -4  10   2       21.97       14.96      3.52 o
  -3  10   2       30.37       34.69      2.79 o
  -2  10   2        0.47        0.80      1.48 o
  -1  10   2        7.92        9.64      1.85 o
   0  10   2      140.72      144.72      3.28 o
   1  10   2        0.00        0.00      1.26 o
   2  10   2       28.32       31.56      4.07 o
   3  10   2       28.21       27.68      2.34 o
  -1  11   2       50.22       56.85      3.43 o
   0  11   2        2.65        3.06      1.36 o
   1  11   2        8.65       11.72      2.13 o
  -9   0   3      165.56      162.97      7.04 o
  -7   0   3       14.83       12.76      2.20 o
  -5   0   3      585.73      564.56     12.10 o
  -3   0   3     1429.72     1477.07     26.44 o
  -1   0   3        1.43        3.12      3.48 o
   1   0   3     5198.51     5562.13     45.63 o
   3   0   3       11.61        9.56      1.32 o
   5   0   3      312.45      340.62      5.36 o
   7   0   3      237.93      253.14      7.04 o
   9   0   3       15.38       20.67      2.64 o
  -9   1   3       12.87       10.10      1.78 o
  -8   1   3      102.08       94.43      3.57 o
  -7   1   3       26.21       24.50      2.31 o
  -6   1   3      358.63      336.77      6.29 o
  -5   1   3        0.36        0.21      0.47 o
  -4   1   3      302.48      370.75      4.67 o
  -3   1   3       31.10       31.31      1.09 o
  -2   1   3      154.30      165.03      1.81 o
  -1   1   3      377.09      300.03      3.26 o
   0   1   3     9280.09     9510.07     79.50 o
   1   1   3    21320.69    21237.19    193.47 o
   2   1   3      222.54      230.42      2.08 o
   3   1   3      292.44      278.15      2.83 o
   4   1   3      880.79      890.14      7.95 o
   5   1   3       18.72       20.06      0.86 o
   6   1   3      114.08      120.36      2.32 o
   7   1   3       43.85       48.42      3.41 o
   8   1   3       21.54       23.17      1.69 o
   9   1   3       12.83       10.41      1.58 o
  -9   2   3       90.94       96.16      3.85 o
  -8   2   3       78.56       77.54      3.22 o
  -7   2   3       62.41       71.01      3.63 o
  -6   2   3       35.54       42.72      2.27 o
  -5   2   3      691.89      698.77      7.19 o
  -4   2   3       30.90       52.91      1.44 o
  -3   2   3      562.66      549.05      5.55 o
  -2   2   3      315.13      369.62      3.55 o
  -1   2   3      199.56      163.68      2.02 o
   0   2   3       95.32       88.25      1.61 o
   1   2   3     5273.46     5395.16     35.51 o
   2   2   3      405.78      447.54      3.68 o
   3   2   3      336.82      342.69      7.06 o
   4   2   3        0.10        0.00      0.49 o
   5   2   3       18.17       16.49      2.20 o
   6   2   3       68.91       69.06      3.96 o
   7   2   3      192.84      171.55      6.60 o
   8   2   3       19.41       22.09      1.50 o
  -8   3   3       18.19       18.67      1.90 o
  -7   3   3      425.90      418.01      7.76 o
  -6   3   3      873.01      829.54     12.43 o
  -5   3   3       26.70       21.09      1.08 o
  -4   3   3      100.59      134.84      2.45 o
  -3   3   3       97.41      111.12      1.93 o
  -2   3   3     1208.15     1223.71     14.62 o
  -1   3   3     1955.91     2081.25     15.83 o
   0   3   3       68.44       74.25      1.38 o
   1   3   3      580.43      615.27      4.53 o
   2   3   3        0.04        2.31      0.37 o
   3   3   3        4.03        3.07      0.42 o
   4   3   3       69.44       71.87      4.95 o
   5   3   3      143.07      153.29      6.16 o
   6   3   3        3.26        2.86      1.98 o
   7   3   3       84.24       90.17      5.28 o
   8   3   3        0.12        1.54      2.20 o
  -8   4   3       22.91       21.59      1.99 o
  -7   4   3        6.14        5.98      1.42 o
  -6   4   3       25.34       22.69      1.90 o
  -5   4   3       78.65       77.10      2.49 o
  -4   4   3      532.75      541.68      7.65 o
  -3   4   3       70.70       72.43      2.63 o
  -2   4   3      523.78      568.32      5.30 o
  -1   4   3        0.95        0.20      0.43 o
   0   4   3      132.68      133.16      1.74 o
   1   4   3     1259.28     1342.14      9.13 o
   2   4   3      228.68      181.92      2.48 o
   3   4   3      428.72      426.77      4.40 o
   4   4   3       13.97       12.56      0.75 o
   5   4   3       90.91       86.70      2.34 o
   6   4   3        3.15        3.52      1.98 o
   7   4   3       44.58       41.57      4.18 o
   8   4   3      182.05      181.66      8.14 o
  -8   5   3        0.40        0.00      1.42 o
  -7   5   3       44.10       45.66      3.19 o
  -6   5   3       27.60       27.33      4.18 o
  -5   5   3      102.13      105.70      4.84 o
  -4   5   3      384.78      379.91      6.10 o
  -3   5   3      117.77      113.35      2.14 o
  -2   5   3      544.63      565.77      5.73 o
  -1   5   3      145.46      145.28      2.41 o
   0   5   3       27.98       43.06      1.08 o
   1   5   3      192.22      186.61      2.19 o
   2   5   3        7.10        4.16      0.93 o
   3   5   3      114.94      111.65      2.13 o
   4   5   3       91.50       86.53      2.14 o
   5   5   3        5.18        6.76      1.16 o
   6   5   3       14.45       17.28      2.97 o
   7   5   3       81.71       90.83      6.16 o
   8   5   3        5.79        5.28      2.86 o
  -7   6   3       49.81       46.02      2.96 o
  -6   6   3      131.03      142.55      4.65 o
  -5   6   3        6.56        5.41      1.42 o
  -4   6   3        6.72        5.00      1.17 o
  -3   6   3       29.65       25.02      1.71 o
  -2   6   3      261.21      226.68      3.38 o
  -1   6   3        4.59        4.15      0.77 o
   0   6   3       47.01       44.63      1.26 o
   1   6   3        0.40        0.45      0.62 o
   2   6   3      937.57      891.79      9.64 o
   3   6   3       27.12       23.27      1.65 o
   4   6   3       32.35       27.78      2.11 o
   5   6   3       13.42        7.28      1.46 o
   6   6   3       66.58       79.17      3.00 o
   7   6   3        0.01        2.28      1.20 o
  -7   7   3       79.81       90.84      4.17 o
  -6   7   3        7.22        9.88      1.95 o
  -5   7   3        1.39        1.84      1.54 o
  -4   7   3       12.66       12.81      1.49 o
  -3   7   3      140.28      131.85      3.86 o
  -2   7   3        2.69        1.70      1.54 o
  -1   7   3       67.01       63.07      2.11 o
   0   7   3      160.43      158.55      2.77 o
   1   7   3      206.85      194.09      3.09 o
   2   7   3       10.01        8.52      1.35 o
   3   7   3       24.20       22.17      2.03 o
   4   7   3      131.99      135.31      4.49 o
   5   7   3       88.62       82.79      3.53 o
   6   7   3       22.43       26.97      2.23 o
  -6   8   3        5.84        3.56      1.83 o
  -5   8   3       24.52       19.41      2.38 o
  -4   8   3       76.40       91.14      3.06 o
  -3   8   3      157.48      144.13      4.18 o
  -2   8   3        0.72        0.77      1.18 o
  -1   8   3      105.77       97.18      3.32 o
   0   8   3       23.11       26.79      1.75 o
   1   8   3      214.49      192.87      3.63 o
   2   8   3      110.76      106.63      3.54 o
   3   8   3       11.09       11.96      1.64 o
   4   8   3        5.43        6.51      1.69 o
   5   8   3        1.95        1.97      1.24 o
   6   8   3        1.30        1.19      1.54 o
  -5   9   3       11.66        5.81      2.16 o
  -4   9   3        2.27        4.65      1.85 o
  -3   9   3       16.87       14.91      1.72 o
  -2   9   3       85.43       84.12      4.27 o
  -1   9   3       14.83       13.33      1.75 o
   0   9   3       57.83       58.11      2.29 o
   1   9   3        1.86        4.12      1.04 o
   2   9   3       76.02       81.21      3.42 o
   3   9   3        0.01        0.00      1.19 o
   4   9   3       32.16       27.26      2.17 o
   5   9   3        6.07        8.31      2.06 o
  -4  10   3        1.03        0.22      2.42 o
  -3  10   3       71.41       91.91      4.02 o
  -2  10   3       22.73       28.81      2.80 o
  -1  10   3        0.81        0.00      1.56 o
   0  10   3        3.68        3.86      1.35 o
   1  10   3       68.06       65.64      4.12 o
   2  10   3        8.05        5.12      3.61 o
   3  10   3       15.67       18.26      2.49 o
   0  11   3       54.23       59.42      3.55 o
  -8   0   4      131.22      114.58      5.50 o
  -6   0   4       38.05       21.33      2.42 o
  -4   0   4      130.04      115.02      2.41 o
  -2   0   4     2886.93     2895.00     27.51 o
   0   0   4     1871.56     1756.10     25.75 o
   2   0   4      265.21      264.89      3.26 o
   4   0   4      483.40      482.56      6.84 o
   6   0   4      433.55      405.55      9.24 o
   8   0   4       86.54       91.05      4.40 o
  -9   1   4        5.27        5.51      3.74 o
  -8   1   4       18.17       14.19      2.53 o
  -7   1   4      121.88      116.66      3.79 o
  -6   1   4      247.85      250.05      8.36 o
  -5   1   4      954.95      942.62     16.32 o
  -4   1   4      229.89      234.39      3.10 o
  -3   1   4       80.70       82.56      1.47 o
  -2   1   4        0.25        0.22      0.37 o
  -1   1   4     1466.10     1428.41     12.34 o
   0   1   4     1331.82     1252.04      8.87 o
   1   1   4     3851.15     4072.90     23.45 o
   2   1   4      153.26      164.20      1.57 o
   3   1   4       17.50       21.79      0.69 o
   4   1   4      126.28      113.16      1.93 o
   5   1   4      631.91      647.37      6.34 o
   6   1   4      163.11      172.81      3.69 o
   7   1   4      115.91      124.72      3.28 o
   8   1   4        1.06        0.00      1.00 o
  -9   2   4       11.94       11.61      2.00 o
  -8   2   4       21.28       25.17      3.19 o
  -7   2   4       27.24       30.68      2.16 o
  -6   2   4      608.17      539.33      8.98 o
  -5   2   4       14.11       14.06      1.13 o
  -4   2   4      273.63      264.33      4.22 o
  -3   2   4        9.82       15.69      0.73 o
  -2   2   4      375.39      411.24      6.10 o
  -1   2   4     1416.92     1615.32     13.96 o
   0   2   4        1.71        5.01      0.50 o
   1   2   4     1014.41      935.20      5.98 o
   2   2   4     1329.63     1336.68     12.18 o
   3   2   4      953.50      927.30      8.76 o
   4   2   4      177.17      196.23      4.25 o
   5   2   4        0.88        0.00      1.32 o
   6   2   4        0.38        1.32      1.54 o
   7   2   4       96.00       91.71      5.06 o
   8   2   4       17.81       22.65      3.08 o
  -8   3   4        1.58        0.78      1.32 o
  -7   3   4       34.39       36.80      2.38 o
  -6   3   4      521.34      523.43     12.32 o
  -5   3   4      625.28      634.54      8.31 o
  -4   3   4      135.15      129.32      2.94 o
  -3   3   4       39.25       42.39      1.53 o
  -2   3   4     1486.45     1522.32     12.09 o
  -1   3   4     1323.22     1350.85     10.88 o
   0   3   4     1099.33     1073.54      8.11 o
   1   3   4      632.69      635.97      4.44 o
   2   3   4      196.20      180.93      2.37 o
   3   3   4       25.10       19.21      0.78 o
   4   3   4      220.93      241.12      2.98 o
   5   3   4      428.43      436.12     11.22 o
   6   3   4        6.90        4.62      1.98 o
   7   3   4        0.26        0.00      1.76 o
   8   3   4        0.01        0.00      1.98 o
  -8   4   4       31.42       30.95      2.43 o
  -7   4   4       28.56       27.67      2.22 o
  -6   4   4       12.80       11.28      1.63 o
  -5   4   4      272.94      271.48      7.07 o
  -4   4   4       24.34       20.57      1.42 o
  -3   4   4      701.85      701.74      8.39 o
  -2   4   4      675.52      701.93      6.92 o
  -1   4   4      212.86      196.69      2.93 o
   0   4   4        0.08        1.67      0.46 o
   1   4   4      154.13      158.27      1.97 o
   2   4   4      121.76      125.92      3.27 o
   3   4   4       68.23       70.64      1.59 o
   4   4   4      100.36       94.09      1.75 o
   5   4   4      146.87      144.17      2.56 o
   6   4   4       11.78       11.00      2.64 o
   7   4   4        0.47        4.18      2.42 o
   8   4   4        2.22        4.40      2.86 o
  -8   5   4       33.66       42.95      8.03 o
  -7   5   4        0.04        0.00      1.26 o
  -6   5   4      189.91      194.16      5.28 o
  -5   5   4       99.62      106.95      3.75 o
  -4   5   4        4.86        2.40      1.00 o
  -3   5   4      107.87      105.93      5.05 o
  -2   5   4      126.78      132.62      2.35 o
  -1   5   4       65.43       69.68      1.71 o
   0   5   4      427.04      395.01      4.17 o
   1   5   4      192.92      191.31      2.27 o
   2   5   4        1.42        2.47      0.79 o
   3   5   4        0.18        0.06      0.70 o
   4   5   4      613.09      611.38      8.18 o
   5   5   4       32.73       29.95      1.87 o
   6   5   4      107.78      109.46      7.70 o
   7   5   4       40.75       25.29      3.96 o
  -7   6   4      146.93      152.99      5.18 o
  -6   6   4        8.32        5.05      1.87 o
  -5   6   4       72.12       72.79      3.38 o
  -4   6   4       16.11       17.69      1.62 o
  -3   6   4      531.41      498.21      7.60 o
  -2   6   4       24.00       29.95      1.35 o
  -1   6   4       39.54       41.91      1.38 o
   0   6   4      440.22      433.03      4.19 o
   1   6   4       85.82       86.48      1.71 o
   2   6   4        8.85        5.65      0.99 o
   3   6   4      317.19      313.86      5.55 o
   4   6   4       63.40       61.29      3.74 o
   5   6   4        2.70        5.86      1.43 o
   6   6   4        4.40        5.14      2.97 o
   7   6   4       35.15       35.04      2.86 o
  -7   7   4        0.02        1.34      1.67 o
  -6   7   4      161.39      156.41      5.34 o
  -5   7   4        0.05        0.00      1.22 o
  -4   7   4        8.29        6.82      1.42 o
  -3   7   4        1.50        2.52      1.42 o
  -2   7   4      454.91      488.38      6.68 o
  -1   7   4       55.10       55.54      1.91 o
   0   7   4       28.59       31.86      1.29 o
   1   7   4      144.93      134.26      2.52 o
   2   7   4       82.39       72.00      2.83 o
   3   7   4        5.94        4.13      2.01 o
   4   7   4       50.69       64.13      3.28 o
   5   7   4       21.15       16.72      1.99 o
   6   7   4       24.09       27.30      1.70 o
  -6   8   4        0.95        1.82      1.74 o
  -5   8   4        9.47       10.42      3.52 o
  -4   8   4      196.79      213.50      5.27 o
  -3   8   4       65.62       67.37      3.03 o
  -2   8   4       43.53       42.80      2.41 o
  -1   8   4        0.05        0.72      1.04 o
   0   8   4       56.61       55.60      2.41 o
   1   8   4        1.45        1.39      0.80 o
   2   8   4      149.86      148.44      4.41 o
   3   8   4       26.23       29.11      2.17 o
   4   8   4       18.11       14.99      2.16 o
   5   8   4        5.08        6.44      1.74 o
   6   8   4        6.52        1.56      1.76 o
  -5   9   4       34.18       33.30      5.61 o
  -4   9   4        6.71        6.09      2.00 o
  -3   9   4        1.00        0.66      2.86 o
  -2   9   4       48.36       48.00      3.41 o
  -1   9   4       79.32       79.12      3.23 o
   0   9   4      103.39       96.90      4.12 o
   1   9   4       10.17        7.32      1.72 o
   2   9   4       21.48       19.74      2.10 o
   3   9   4       30.03       30.33      3.00 o
   4   9   4       42.07       42.32      3.28 o
   5   9   4       51.92       58.72      2.96 o
  -3  10   4        0.61        0.00      1.52 o
  -2  10   4       70.29       73.67      4.50 o
  -1  10   4       11.45        6.87      2.25 o
   0  10   4        0.02        0.57      1.14 o
   1  10   4        0.11        0.00      2.09 o
   2  10   4       33.39       30.20      3.19 o
   3  10   4        0.36        0.00      2.20 o
  -9   0   5      133.71      138.34      6.82 o
  -7   0   5      184.33      213.11      7.48 o
  -5   0   5       31.38       34.31      2.86 o
  -3   0   5     1471.07     1384.48     17.57 o
  -1   0   5     1445.88     1595.35     19.52 o
   1   0   5       52.68       32.48      0.86 o
   3   0   5     1240.19     1312.60     14.94 o
   5   0   5      195.69      206.17      4.12 o
   7   0   5       29.25       28.81      2.64 o
  -9   1   5       32.45       33.55      2.72 o
  -8   1   5       16.95       16.00      1.94 o
  -7   1   5       22.92       19.99      1.94 o
  -6   1   5       21.78       22.84      1.78 o
  -5   1   5       26.62       26.89      1.78 o
  -4   1   5       18.71       21.00      0.90 o
  -3   1   5      164.41      177.26      2.41 o
  -2   1   5       28.88       35.16      1.21 o
  -1   1   5      874.68      874.92      8.42 o
   0   1   5      124.33       87.32      1.45 o
   1   1   5      380.34      354.62      2.70 o
   2   1   5        7.76        1.36      0.31 o
   3   1   5      284.56      276.41      2.88 o
   4   1   5       11.05       11.83      0.82 o
   5   1   5       11.00       11.07      0.95 o
   6   1   5      144.49      152.63      3.59 o
   7   1   5        9.82        9.70      1.87 o
   8   1   5        0.88        1.50      1.87 o
  -8   2   5       12.57       14.34      1.85 o
  -7   2   5       17.48       19.48      1.85 o
  -6   2   5        1.01        1.35      1.54 o
  -5   2   5      194.98      184.49      3.68 o
  -4   2   5       43.72       46.46      1.96 o
  -3   2   5     1627.71     1637.73     13.04 o
  -2   2   5     2910.32     3209.80     26.75 o
  -1   2   5      639.73      622.09      6.35 o
   0   2   5      233.35      215.81      2.62 o
   1   2   5      574.34      650.31      4.49 o
   2   2   5     1223.73     1266.51     10.92 o
   3   2   5        0.85        5.92      0.62 o
   4   2   5      296.83      327.39      3.42 o
   5   2   5      226.79      226.10      3.26 o
   6   2   5       11.08       10.88      2.09 o
   7   2   5        4.72        5.06      1.21 o
   8   2   5       33.66       33.81      4.51 o
  -8   3   5        0.87        0.71      1.37 o
  -7   3   5       30.47       28.40      2.53 o
  -6   3   5       57.05       58.63      2.85 o
  -5   3   5      106.32       99.12      2.82 o
  -4   3   5      351.26      342.31      3.94 o
  -3   3   5      908.48     1001.09      8.70 o
  -2   3   5       19.90       10.18      0.79 o
  -1   3   5     1013.27     1086.21      9.19 o
   0   3   5      341.70      393.45      3.75 o
   1   3   5       25.91       22.05      0.64 o
   2   3   5      428.59      433.42      4.41 o
   3   3   5       32.09       44.43      1.20 o
   4   3   5        0.01        0.71      0.50 o
   5   3   5      376.68      376.73      4.73 o
   6   3   5       44.53       44.87      3.74 o
   7   3   5       31.78       33.43      3.52 o
   8   3   5        3.24        2.20      2.42 o
  -8   4   5      250.89      265.13      6.76 o
  -7   4   5       12.12       11.28      1.85 o
  -6   4   5      121.42      139.81      4.48 o
  -5   4   5       45.19       40.43      2.02 o
  -4   4   5      748.97      743.98      9.64 o
  -3   4   5        5.59        8.49      1.12 o
  -2   4   5      655.74      674.76      6.50 o
  -1   4   5       80.19       74.94      1.69 o
   0   4   5        7.48        4.83      0.56 o
   1   4   5        7.14        6.40      0.46 o
   2   4   5      102.44      105.96      2.28 o
   3   4   5      226.21      221.64      3.00 o
   4   4   5      240.87      227.00      3.03 o
   5   4   5       73.40       70.34      1.87 o
   6   4   5        3.87        0.00      1.98 o
   7   4   5        0.00        0.00      1.98 o
   8   4   5       62.39       65.98      5.50 o
  -8   5   5        0.49        0.00      1.37 o
  -7   5   5        1.62        0.00      1.32 o
  -6   5   5       14.30       16.00      2.31 o
  -5   5   5      411.10      418.42      8.33 o
  -4   5   5       99.70       99.34      3.03 o
  -3   5   5       10.27       11.04      1.07 o
  -2   5   5      132.65      150.15      2.63 o
  -1   5   5      756.95      741.80      7.21 o
   0   5   5        0.76        1.43      0.51 o
   1   5   5      818.20      750.13      5.95 o
   2   5   5       23.56       22.94      1.30 o
   3   5   5        3.41        5.28      1.52 o
   4   5   5        2.99        3.32      2.42 o
   5   5   5      106.53      101.76      3.25 o
   6   5   5        0.69        0.51      0.98 o
   7   5   5       57.51       54.98      5.06 o
  -7   6   5        3.31        3.85      1.98 o
  -6   6   5       12.00        9.29      1.85 o
  -5   6   5        0.00        0.00      1.43 o
  -4   6   5       28.74       19.33      1.68 o
  -3   6   5        3.90        2.52      1.17 o
  -2   6   5     1325.05     1287.39     11.54 o
  -1   6   5       72.05       74.80      2.00 o
   0   6   5      138.30      120.13      2.36 o
   1   6   5      107.68      111.95      2.05 o
   2   6   5      192.60      199.12      6.34 o
   3   6   5       47.40       51.99      2.32 o
   4   6   5      300.74      309.27      6.66 o
   5   6   5        7.36        8.91      2.64 o
   6   6   5        2.88        3.92      1.33 o
   7   6   5        0.23        0.00      1.21 o
  -6   7   5       30.21       26.75      4.84 o
  -5   7   5       33.95       32.37      2.69 o
  -4   7   5       24.94       26.71      2.06 o
  -3   7   5      352.28      318.15      6.17 o
  -2   7   5       46.98       48.94      2.50 o
  -1   7   5      409.19      408.36      5.24 o
   0   7   5       61.84       61.10      1.86 o
   1   7   5       59.85       60.12      1.77 o
   2   7   5        5.01        5.09      1.29 o
   3   7   5       10.02       10.33      1.49 o
   4   7   5        0.08        0.32      1.76 o
   5   7   5       84.41       85.06      3.69 o
   6   7   5        7.37        8.00      1.70 o
  -6   8   5       49.20       57.19      3.75 o
  -5   8   5        0.11        1.65      1.74 o
  -4   8   5       38.90       33.48      2.45 o
  -3   8   5       18.36       23.09      2.64 o
  -2   8   5      145.32      145.39      4.27 o
  -1   8   5      111.73       96.44      5.05 o
   0   8   5       16.51       17.15      1.37 o
   1   8   5        7.75        7.91      0.98 o
   2   8   5      132.43      129.38      7.43 o
   3   8   5       10.12       13.38      2.39 o
   4   8   5       21.89       18.29      2.32 o
   5   8   5        0.41        0.00      1.87 o
  -5   9   5       34.86       39.92      8.14 o
  -4   9   5       15.13       17.10      2.47 o
  -3   9   5        0.22        0.00      1.54 o
  -2   9   5       48.75       58.60      3.73 o
  -1   9   5        8.60        7.42      1.55 o
   0   9   5      158.13      155.44      4.20 o
   1   9   5       74.62       78.23      3.77 o
   2   9   5       31.59       30.19      4.06 o
   3   9   5       13.87       14.79      2.53 o
   4   9   5        1.67        2.36      1.98 o
  -3  10   5       46.43       43.90      3.79 o
  -2  10   5       29.53       31.51      3.41 o
  -1  10   5        0.95        1.07      1.94 o
   0  10   5        9.03        6.65      1.51 o
   1  10   5       41.12       50.42      3.88 o
   2  10   5        5.36        0.81      2.00 o
   3  10   5        0.02        0.44      2.64 o
  -8   0   6      427.55      407.97     12.10 o
  -6   0   6       18.93       19.79      2.64 o
  -4   0   6      238.41      221.68      4.66 o
  -2   0   6     1122.13     1151.82     20.34 o
   0   0   6      298.86      252.21      6.82 o
   2   0   6      210.25      223.16      2.91 o
   4   0   6      754.74      758.10     10.78 o
   6   0   6        0.13        0.00      1.32 o
   8   0   6      175.16      193.98      6.82 o
  -8   1   6       27.51       22.16      2.25 o
  -7   1   6        5.38        2.42      1.24 o
  -6   1   6      141.31      128.56      4.03 o
  -5   1   6      920.75      893.27     13.22 o
  -4   1   6       34.93       39.63      1.81 o
  -3   1   6      156.66      160.62      2.71 o
  -2   1   6       93.44      154.06      2.56 o
  -1   1   6      455.56      416.53      6.25 o
   0   1   6      102.29      130.26      1.94 o
   1   1   6     2176.69     2252.47     13.50 o
   2   1   6        1.79        0.08      0.32 o
   3   1   6        9.14       10.07      0.59 o
   4   1   6       58.86       52.39      1.67 o
   5   1   6       83.22       71.42      1.93 o
   6   1   6       52.04       46.41      2.22 o
   7   1   6       56.25       58.32      4.95 o
   8   1   6        2.10        2.47      1.32 o
  -8   2   6       67.32       68.71      3.48 o
  -7   2   6       51.56       45.06      2.63 o
  -6   2   6      508.40      483.24      8.85 o
  -5   2   6      357.13      368.56      8.80 o
  -4   2   6      623.58      633.95      6.85 o
  -3   2   6       11.74       17.79      1.01 o
  -2   2   6      487.42      469.62      5.38 o
  -1   2   6      306.87      279.90      3.32 o
   0   2   6      270.35      320.22      3.54 o
   1   2   6     1186.52     1106.65      7.18 o
   2   2   6     4559.87     4742.97     34.55 o
   3   2   6      318.57      334.02      3.62 o
   4   2   6       29.42       29.95      1.37 o
   5   2   6      170.09      176.16      5.44 o
   6   2   6        9.72        5.88      1.10 o
   7   2   6        0.91        0.00      1.10 o
   8   2   6        1.57        1.10      1.13 o
  -8   3   6       26.66       30.99      5.83 o
  -7   3   6       28.65       25.85      2.32 o
  -6   3   6       13.11       14.81      1.78 o
  -5   3   6      355.85      330.63      5.61 o
  -4   3   6      270.23      243.11      5.94 o
  -3   3   6      545.59      509.18      5.98 o
  -2   3   6        6.71        8.59      1.27 o
  -1   3   6      104.64       96.76      1.87 o
   0   3   6      205.14      212.89      2.83 o
   1   3   6      668.52      692.19      5.40 o
   2   3   6      177.83      170.37      3.17 o
   3   3   6        0.69        7.35      1.44 o
   4   3   6       30.77       28.73      1.25 o
   5   3   6       42.78       57.97      1.77 o
   6   3   6        3.37        2.40      0.96 o
   7   3   6        0.48        0.66      1.98 o
   8   3   6       39.26       42.89      4.40 o
  -8   4   6        5.24        3.14      1.87 o
  -7   4   6      182.91      180.22      5.48 o
  -6   4   6       31.19       32.53      2.47 o
  -5   4   6      249.26      248.23      5.95 o
  -4   4   6        4.85        3.67      1.64 o
  -3   4   6      624.29      604.26      6.96 o
  -2   4   6      183.39      172.57      2.75 o
  -1   4   6     1357.50     1331.87     11.81 o
   0   4   6       64.23       71.01      1.54 o
   1   4   6      202.14      200.43      2.15 o
   2   4   6        3.60        5.71      0.82 o
   3   4   6      195.49      169.64      3.29 o
   4   4   6       28.12       27.87      2.61 o
   5   4   6        0.09        0.00      0.96 o
   6   4   6       16.41       13.83      1.36 o
   7   4   6        0.06        0.00      1.98 o
  -7   5   6        5.90        3.68      1.58 o
  -6   5   6       84.77       90.80      3.85 o
  -5   5   6       86.16       77.51      5.28 o
  -4   5   6       68.59       73.45      2.79 o
  -3   5   6        0.06        0.38      0.76 o
  -2   5   6       29.08       25.08      1.23 o
  -1   5   6        0.58        2.70      0.96 o
   0   5   6      477.66      438.53      4.57 o
   1   5   6       91.24       90.88      1.59 o
   2   5   6      486.35      493.91      7.46 o
   3   5   6      144.71      146.21      3.50 o
   4   5   6       24.48       18.04      1.79 o
   5   5   6        4.64        3.43      1.26 o
   6   5   6       66.49       75.54      2.83 o
   7   5   6       14.08       19.35      3.74 o
  -7   6   6       65.25       69.06      5.50 o
  -6   6   6        0.64        0.00      1.47 o
  -5   6   6       42.73       38.56      4.07 o
  -4   6   6        3.86        3.58      1.93 o
  -3   6   6       23.64       18.35      1.69 o
  -2   6   6      346.62      325.85      5.88 o
  -1   6   6       21.84       18.70      1.23 o
   0   6   6       58.49       54.66      1.45 o
   1   6   6      101.74       84.79      1.78 o
   2   6   6        0.39        0.00      1.00 o
   3   6   6      181.06      179.41      4.68 o
   4   6   6        0.11        0.19      1.54 o
   5   6   6       89.28       89.87      8.36 o
   6   6   6        3.58        0.31      1.30 o
   7   6   6        1.60        1.36      1.65 o
  -6   7   6      190.77      176.29      8.25 o
  -5   7   6       38.32       47.56      3.25 o
  -4   7   6       98.95      113.09      3.74 o
  -3   7   6       35.02       33.79      2.28 o
  -2   7   6      154.77      155.40      4.14 o
  -1   7   6        0.23        0.48      1.03 o
   0   7   6        0.03        0.06      0.70 o
   1   7   6       67.03       65.28      2.16 o
   2   7   6      339.02      309.43      6.09 o
   3   7   6        0.00        0.00      1.06 o
   4   7   6        8.80        6.87      1.87 o
   5   7   6       28.36       29.90      4.29 o
   6   7   6       11.14       16.06      2.03 o
  -5   8   6        0.64        3.72      1.98 o
  -4   8   6        9.64       10.96      1.81 o
  -3   8   6       33.20       29.79      4.02 o
  -2   8   6        0.83        0.33      1.56 o
  -1   8   6       72.72       73.15      4.64 o
   0   8   6        8.26        8.54      1.39 o
   1   8   6        2.08        1.94      1.02 o
   2   8   6        9.03       11.29      1.69 o
   3   8   6       68.95       62.65      3.54 o
   4   8   6       25.17       21.31      2.43 o
   5   8   6        0.70        0.00      1.58 o
  -4   9   6       40.58       38.71      4.62 o
  -3   9   6       14.19       15.84      2.63 o
  -2   9   6       18.06       17.57      4.51 o
  -1   9   6      118.36      135.76      4.27 o
   0   9   6       53.21       52.91      2.61 o
   1   9   6      123.75      123.82      7.26 o
   2   9   6        1.90        2.07      1.48 o
   3   9   6        3.09        3.57      1.85 o
   4   9   6        9.73       11.89      2.32 o
  -3  10   6        1.68        3.55      2.32 o
  -2  10   6      143.24      147.98      8.47 o
  -1  10   6        0.28        0.00      1.85 o
   0  10   6       21.34       21.07      1.99 o
   1  10   6        0.03        1.01      1.94 o
   2  10   6       72.33       83.20      4.73 o
  -7   0   7      415.64      401.81     11.66 o
  -5   0   7     1451.57     1371.27     26.83 o
  -3   0   7        0.48        3.19      0.93 o
  -1   0   7      169.74      134.43      8.14 o
   1   0   7       24.28       29.68      1.29 o
   3   0   7      117.67      102.05      4.18 o
   5   0   7      114.95      109.97      4.62 o
   7   0   7       41.05       50.36      3.52 o
  -8   1   7       10.07        8.29      2.64 o
  -7   1   7       27.51       18.37      2.02 o
  -6   1   7       31.02       31.66      2.25 o
  -5   1   7      443.66      434.66     10.34 o
  -4   1   7      703.51      713.04      9.97 o
  -3   1   7       41.27       47.67      1.59 o
  -2   1   7        0.55        0.88      0.51 o
  -1   1   7       73.92       40.57      1.37 o
   0   1   7     1022.06     1022.05     10.53 o
   1   1   7       46.78       42.59      1.08 o
   2   1   7     1377.20     1407.37     10.00 o
   3   1   7        0.79        0.01      0.48 o
   4   1   7       69.24       73.91      2.07 o
   5   1   7        4.95        9.89      1.32 o
   6   1   7      220.21      234.54      7.37 o
   7   1   7       62.70       74.32      2.91 o
   8   1   7       54.52       55.54      2.75 o
  -8   2   7        3.59        2.12      1.47 o
  -7   2   7       49.25       50.38      3.01 o
  -6   2   7      198.02      199.49      5.35 o
  -5   2   7      462.85      436.30      8.31 o
  -4   2   7       44.76       39.75      1.61 o
  -3   2   7      109.65      126.46      3.14 o
  -2   2   7     1006.53      958.77     12.70 o
  -1   2   7     1634.71     1727.27     13.89 o
   0   2   7        3.62        3.77      0.59 o
   1   2   7     1288.89     1349.31      8.70 o
   2   2   7      107.97      134.55      1.93 o
   3   2   7       37.51       43.76      1.67 o
   4   2   7        8.76        8.09      0.91 o
   5   2   7      312.70      313.52      5.81 o
   6   2   7        0.59        1.10      1.10 o
   7   2   7       47.57       50.80      2.36 o
   8   2   7        0.22        0.00      1.10 o
  -8   3   7       21.40       21.22      3.96 o
  -7   3   7       32.37       25.88      2.32 o
  -6   3   7        0.18        1.21      1.22 o
  -5   3   7       30.31       35.51      2.41 o
  -4   3   7      651.97      603.08      8.37 o
  -3   3   7       76.84       87.30      2.25 o
  -2   3   7       55.47       65.09      1.89 o
  -1   3   7     1027.04     1061.70      9.32 o
   0   3   7       15.80        9.00      0.74 o
   1   3   7      256.47      234.01      2.36 o
   2   3   7      215.15      218.53      3.06 o
   3   3   7      232.00      229.51      3.13 o
   4   3   7        4.32        4.18      1.10 o
   5   3   7       84.29       78.68      4.18 o
   6   3   7      194.85      176.66      6.27 o
   7   3   7        5.15        7.61      1.30 o
   8   3   7        1.60        1.98      2.42 o
  -8   4   7       87.46       96.28      6.16 o
  -7   4   7       26.71       26.29      2.47 o
  -6   4   7      226.95      224.98      9.79 o
  -5   4   7       23.53       16.90      2.00 o
  -4   4   7      119.98      108.94      3.25 o
  -3   4   7       25.00       27.14      1.42 o
  -2   4   7       61.60       68.56      1.84 o
  -1   4   7       26.64       28.49      1.21 o
   0   4   7      306.30      302.61      3.85 o
   1   4   7       80.42       80.18      1.45 o
   2   4   7      102.76      120.62      2.96 o
   3   4   7       16.74       14.29      1.13 o
   4   4   7      231.55      255.29      5.50 o
   5   4   7       74.82       74.92      5.39 o
   6   4   7        1.04        0.96      1.13 o
   7   4   7        9.47        7.08      1.20 o
  -7   5   7        0.09        0.00      1.47 o
  -6   5   7        3.66        2.75      1.56 o
  -5   5   7      467.38      464.63     19.46 o
  -4   5   7        7.07        3.18      1.18 o
  -3   5   7      207.71      184.21      7.24 o
  -2   5   7       17.91       12.24      1.03 o
  -1   5   7       15.01       13.97      1.02 o
   0   5   7       41.28       46.79      1.60 o
   1   5   7      471.99      449.33      4.20 o
   2   5   7       31.77       34.83      1.97 o
   3   5   7       31.55       24.97      1.71 o
   4   5   7       22.96       19.50      1.79 o
   5   5   7       17.62       11.46      2.97 o
   6   5   7        2.92        3.34      1.87 o
   7   5   7       14.35       15.45      1.59 o
  -7   6   7        0.17        0.00      1.58 o
  -6   6   7       61.86       61.34      3.54 o
  -5   6   7        8.12        7.26      1.78 o
  -4   6   7      134.22      126.62      3.88 o
  -3   6   7       80.32       83.83      3.21 o
  -2   6   7      370.42      350.15     12.91 o
  -1   6   7       20.54       20.06      1.48 o
   0   6   7       45.87       47.73      1.66 o
   1   6   7       24.04       18.82      1.69 o
   2   6   7       48.55       47.31      2.28 o
   3   6   7       40.74       36.07      2.07 o
   4   6   7       56.59       51.88      4.73 o
   5   6   7       28.14       22.75      2.23 o
   6   6   7        6.19        3.56      1.87 o
  -6   7   7        2.95        0.00      1.58 o
  -5   7   7       83.13       88.98      4.32 o
  -4   7   7       88.64       85.86      3.45 o
  -3   7   7      150.32      158.48      4.43 o
  -2   7   7       16.72       13.35      1.65 o
  -1   7   7      100.36      112.81      4.14 o
   0   7   7       18.58       21.61      1.47 o
   1   7   7        4.02        1.29      0.69 o
   2   7   7       36.81       33.44      2.23 o
   3   7   7       73.74       79.41      3.79 o
   4   7   7        9.52        7.61      1.74 o
   5   7   7       24.15       28.81      2.48 o
   6   7   7        0.91        0.00      1.46 o
  -5   8   7        0.32        1.25      1.78 o
  -4   8   7        0.20        0.42      1.31 o
  -3   8   7       31.03       32.17      2.41 o
  -2   8   7       91.97      100.47      5.39 o
  -1   8   7       46.08       49.08      2.61 o
   0   8   7       74.84       69.63      3.91 o
   1   8   7       22.68       20.37      1.53 o
   2   8   7       14.82       19.44      3.55 o
   3   8   7       14.90       14.61      2.22 o
   4   8   7       40.68       46.70      3.28 o
   5   8   7       17.82       20.35      3.41 o
  -4   9   7       91.71       97.87      6.60 o
  -3   9   7        0.01        0.00      1.71 o
  -2   9   7       43.92       41.90      3.74 o
  -1   9   7        0.29        0.86      2.18 o
   0   9   7       16.29       12.39      1.65 o
   1   9   7       27.69       25.70      2.95 o
   2   9   7       45.51       50.10      2.95 o
   3   9   7        0.04        0.00      1.47 o
   4   9   7        1.93        0.00      1.83 o
  -2  10   7        0.05        0.00      1.71 o
  -1  10   7       69.04       73.99      4.67 o
   0  10   7        0.04        1.37      2.20 o
   1  10   7       21.47       15.83      2.87 o
   2  10   7        4.56        3.52      3.08 o
  -8   0   8      403.24      422.71     12.98 o
  -6   0   8      173.03      152.41      6.82 o
  -4   0   8       25.13       21.42      1.78 o
  -2   0   8       91.90      113.98      3.34 o
   0   0   8        0.83        2.11      0.61 o
   2   0   8        7.00       10.11      1.50 o
   4   0   8      321.45      309.66      8.36 o
   6   0   8       90.39      110.85      4.84 o
   8   0   8        0.00        0.00      1.76 o
  -8   1   8        2.45        2.34      1.76 o
  -7   1   8        0.01        0.00      1.65 o
  -6   1   8       20.28       23.84      2.10 o
  -5   1   8       66.21       61.01      3.03 o
  -4   1   8      108.60      134.49      2.82 o
  -3   1   8      309.27      284.87      4.18 o
  -2   1   8       49.59       48.95      1.91 o
  -1   1   8      311.72      374.66      4.76 o
   0   1   8      278.14      265.75      3.34 o
   1   1   8      201.55      190.02      2.35 o
   2   1   8       21.88       16.21      0.73 o
   3   1   8      123.03      104.97      2.19 o
   4   1   8       95.47       91.49      2.94 o
   5   1   8       28.67       28.05      1.85 o
   6   1   8        1.95        0.76      1.16 o
   7   1   8       18.72       14.88      1.78 o
   8   1   8        7.53        3.55      1.87 o
  -8   2   8        6.48        1.34      1.63 o
  -7   2   8      106.38      111.44      4.35 o
  -6   2   8       71.79       73.08      3.41 o
  -5   2   8       17.38       17.79      1.94 o
  -4   2   8       12.67       11.33      1.09 o
  -3   2   8        6.91        4.96      0.85 o
  -2   2   8      182.07      141.41      2.80 o
  -1   2   8      471.59      522.36      5.47 o
   0   2   8     1356.07     1279.63     10.86 o
   1   2   8       14.92       10.55      0.67 o
   2   2   8       68.75       67.66      1.33 o
   3   2   8        1.85        0.09      0.65 o
   4   2   8        0.16        0.00      0.84 o
   5   2   8       44.96       54.46      2.48 o
   6   2   8      181.40      174.24      4.33 o
   7   2   8        1.57        3.48      1.65 o
  -8   3   8       58.21       58.79     14.19 o
  -7   3   8       74.79       79.17      3.85 o
  -6   3   8       16.83       16.21      2.75 o
  -5   3   8       69.20       59.89      3.03 o
  -4   3   8      891.70      856.96     12.52 o
  -3   3   8      240.57      248.42      4.04 o
  -2   3   8      731.07      743.04      7.33 o
  -1   3   8       28.95       39.57      1.43 o
   0   3   8      198.12      200.79      2.97 o
   1   3   8        7.05       10.61      0.66 o
   2   3   8      450.12      438.42      4.03 o
   3   3   8       17.53       11.59      1.09 o
   4   3   8        8.30        8.69      1.65 o
   5   3   8       20.56       15.91      1.63 o
   6   3   8       27.18       31.11      3.74 o
   7   3   8       13.37       20.80      4.29 o
  -8   4   8       46.70       50.47      4.73 o
  -7   4   8      120.43      115.15      4.73 o
  -6   4   8        0.91        2.27      1.47 o
  -5   4   8      265.51      268.31     14.30 o
  -4   4   8       21.21       21.82      1.68 o
  -3   4   8       16.32       16.65      1.13 o
  -2   4   8      585.56      588.90      6.37 o
  -1   4   8      388.47      360.00      4.52 o
   0   4   8      116.80      111.66      2.30 o
   1   4   8       43.31       37.84      1.27 o
   2   4   8       19.17       12.82      1.03 o
   3   4   8      293.47      259.88      7.86 o
   4   4   8       15.17       17.98      1.79 o
   5   4   8      138.99      126.95      3.90 o
   6   4   8        9.82        9.41      1.50 o
   7   4   8        4.11        1.61      1.18 o
  -7   5   8        1.15        0.34      1.53 o
  -6   5   8       14.90       14.78      2.16 o
  -5   5   8        0.01        0.81      1.37 o
  -4   5   8      132.05      142.93      4.35 o
  -3   5   8      177.88      172.91      4.27 o
  -2   5   8      290.44      254.33      4.37 o
  -1   5   8      256.69      240.13      3.72 o
   0   5   8      188.81      180.63      3.72 o
   1   5   8      124.04      129.52      2.20 o
   2   5   8      240.17      247.91      4.89 o
   3   5   8        0.00        0.97      0.95 o
   4   5   8       83.08       94.60      3.58 o
   5   5   8        1.66        2.96      1.33 o
   6   5   8       15.99       20.17      1.87 o
   7   5   8        0.21        0.43      1.36 o
  -7   6   8      142.12      149.07      5.73 o
  -6   6   8       13.37       14.46      2.32 o
  -5   6   8       69.44       70.63      6.60 o
  -4   6   8       49.98       52.15      2.71 o
  -3   6   8       40.16       57.78      4.50 o
  -2   6   8      119.31      114.23      3.55 o
  -1   6   8     1080.31     1119.35     11.95 o
   0   6   8        0.01        2.59      2.08 o
   1   6   8       36.40       35.34      1.46 o
   2   6   8        0.97        0.00      0.94 o
   3   6   8       54.33       57.56      4.18 o
   4   6   8       12.42       12.58      1.90 o
   5   6   8       72.44       72.37      3.49 o
   6   6   8        1.17        2.99      1.46 o
  -6   7   8        8.73        7.95      2.11 o
  -5   7   8       61.06       62.37      3.88 o
  -4   7   8       24.54       20.32      2.07 o
  -3   7   8        0.10        0.00      1.05 o
  -2   7   8      171.74      177.54      4.61 o
  -1   7   8       34.38       31.32      2.72 o
   0   7   8        4.07        4.58      1.01 o
   1   7   8        0.66        0.00      0.68 o
   2   7   8       33.62       24.02      2.02 o
   3   7   8        8.15        8.98      2.42 o
   4   7   8        1.17        0.35      1.42 o
   5   7   8        4.47        2.95      2.09 o
  -5   8   8       34.63       37.65      3.41 o
  -4   8   8        3.16        2.71      1.56 o
  -3   8   8        2.16        0.72      3.30 o
  -2   8   8        1.18        0.00      1.54 o
  -1   8   8      216.49      205.36      9.11 o
   0   8   8       35.77       42.19      2.32 o
   1   8   8       53.74       55.85      2.96 o
   2   8   8       16.07       18.88      2.06 o
   3   8   8        5.61        5.38      1.85 o
   4   8   8       28.49       30.19      2.91 o
  -4   9   8       18.45       17.81      3.96 o
  -3   9   8       48.62       55.58      4.10 o
  -2   9   8       45.64       42.09      4.40 o
  -1   9   8        0.00        2.32      1.39 o
   0   9   8       31.79       40.34      3.40 o
   1   9   8       54.04       59.62      4.03 o
   2   9   8       22.78       29.45      3.03 o
   3   9   8       36.00       35.43      3.22 o
  -1  10   8        0.00        3.04      2.10 o
   0  10   8       28.70       24.34      3.27 o
   1  10   8        0.71        0.00      2.02 o
  -7   0   9        4.89        2.64      2.20 o
  -5   0   9      553.55      513.76     13.64 o
  -3   0   9      516.42      517.45      9.02 o
  -1   0   9       83.28       50.02      2.97 o
   1   0   9       10.20        6.30      0.87 o
   3   0   9      157.94      181.44      6.38 o
   5   0   9      115.10       98.97      4.84 o
   7   0   9       11.03        5.06      1.98 o
  -8   1   9      308.10      317.14      8.00 o
  -7   1   9       71.61       59.75      6.27 o
  -6   1   9        1.13        1.65      1.65 o
  -5   1   9      463.74      461.75      9.02 o
  -4   1   9     1489.61     1493.07     14.48 o
  -3   1   9       61.70       50.59      1.84 o
  -2   1   9      390.56      353.75      4.89 o
  -1   1   9        4.10        4.85      0.79 o
   0   1   9       10.30        7.97      0.74 o
   1   1   9        5.96        3.68      0.56 o
   2   1   9      265.69      283.72      2.80 o
   3   1   9       58.27       52.20      2.41 o
   4   1   9       92.77       98.45      3.25 o
   5   1   9       39.98       45.80      2.47 o
   6   1   9        0.46        0.63      1.21 o
   7   1   9        0.19        0.00      1.32 o
  -8   2   9        1.27        1.69      1.63 o
  -7   2   9      122.03      119.64      4.73 o
  -6   2   9       57.37       52.30      3.11 o
  -5   2   9       44.05       50.25      2.95 o
  -4   2   9       26.56       25.65      1.95 o
  -3   2   9       19.29       17.76      1.26 o
  -2   2   9       10.99        4.95      0.88 o
  -1   2   9      219.66      221.89      4.07 o
   0   2   9      248.86      221.58      3.22 o
   1   2   9      235.20      252.78      3.00 o
   2   2   9       37.77       35.63      1.08 o
   3   2   9      131.08      142.37      3.29 o
   4   2   9       33.66       26.12      3.41 o
   5   2   9       27.52       36.23      2.22 o
   6   2   9        5.67        3.24      2.75 o
   7   2   9        8.01        4.44      1.46 o
  -8   3   9       54.60       43.79      3.32 o
  -7   3   9       66.76       73.20      3.85 o
  -6   3   9       26.69       29.37      2.56 o
  -5   3   9       19.42       16.43      2.00 o
  -4   3   9        1.89        5.99      1.22 o
  -3   3   9      496.03      491.99      6.43 o
  -2   3   9      480.79      465.84      5.43 o
  -1   3   9      216.51      213.12      3.28 o
   0   3   9        8.60        9.23      0.89 o
   1   3   9        8.27        8.94      0.71 o
   2   3   9     1194.97     1138.71     10.26 o
   3   3   9      642.86      610.68      8.67 o
   4   3   9        4.49        2.52      1.26 o
   5   3   9        1.25        2.75      2.97 o
   6   3   9       21.90       20.17      2.09 o
   7   3   9        6.35        5.05      1.46 o
  -7   4   9       18.50       18.16      2.41 o
  -6   4   9       57.72       62.62      3.57 o
  -5   4   9       60.36       60.32      3.32 o
  -4   4   9       20.10       18.78      1.73 o
  -3   4   9       47.34       40.97      1.83 o
  -2   4   9        0.07        0.00      0.58 o
  -1   4   9        1.40        1.24      0.68 o
   0   4   9      212.54      213.29      3.36 o
   1   4   9       74.35       71.68      1.63 o
   2   4   9       48.26       51.16      1.96 o
   3   4   9        1.83        0.23      1.22 o
   4   4   9      130.91      139.72      4.33 o
   5   4   9        0.04        2.92      3.19 o
   6   4   9       36.55       47.74      3.19 o
   7   4   9        0.81        3.93      1.50 o
  -7   5   9       92.47       97.62      4.79 o
  -6   5   9        3.14        1.00      1.53 o
  -5   5   9       93.03       76.22      3.88 o
  -4   5   9      218.34      214.09      5.11 o
  -3   5   9      201.74      204.67      4.83 o
  -2   5   9       52.65       47.14      2.76 o
  -1   5   9      504.20      470.09      6.43 o
   0   5   9       30.34       28.10      2.04 o
   1   5   9        9.66       13.11      0.92 o
   2   5   9       76.74       62.11      2.67 o
   3   5   9      152.67      132.02      4.38 o
   4   5   9       15.16       15.77      2.20 o
   5   5   9        3.78        2.28      1.42 o
   6   5   9       11.25        6.76      2.53 o
  -6   6   9      217.99      222.33      6.98 o
  -5   6   9        0.61        0.00      1.37 o
  -4   6   9       59.45       58.59      3.19 o
  -3   6   9       21.23       23.89      2.02 o
  -2   6   9       10.06       10.19      1.52 o
  -1   6   9       32.03       37.59      2.28 o
   0   6   9       92.54       80.08      3.09 o
   1   6   9      111.39      118.24      2.61 o
   2   6   9      132.17      132.61      4.67 o
   3   6   9       12.05        6.92      1.69 o
   4   6   9       17.05       18.32      2.22 o
   5   6   9        0.76        0.51      1.42 o
   6   6   9       26.42       33.51      2.56 o
  -6   7   9        0.07        0.00      1.78 o
  -5   7   9        0.50        0.00      1.63 o
  -4   7   9       30.60       33.79      2.54 o
  -3   7   9       10.72       13.07      1.78 o
  -2   7   9       23.52       25.02      3.96 o
  -1   7   9        0.51        0.00      1.65 o
   0   7   9       18.95       19.05      1.68 o
   1   7   9       32.44       37.87      2.02 o
   2   7   9        0.12        0.00      1.18 o
   3   7   9      115.11      118.45      5.39 o
   4   7   9        0.82        0.00      1.53 o
   5   7   9       12.16        9.72      2.75 o
  -5   8   9      117.11      114.72      8.14 o
  -4   8   9       16.14       13.70      2.63 o
  -3   8   9       22.99       25.44      2.94 o
  -2   8   9       21.25       19.11      2.97 o
  -1   8   9       54.71       54.88      2.88 o
   0   8   9      128.16      141.90      4.00 o
   1   8   9        3.36        0.44      1.35 o
   2   8   9       30.48       26.61      2.72 o
   3   8   9        5.25        5.10      1.94 o
   4   8   9        2.91        0.99      1.79 o
  -3   9   9       32.74       34.74      4.29 o
  -2   9   9       27.15       32.57      4.62 o
  -1   9   9      112.61      107.23      3.97 o
   0   9   9        0.17        0.00      1.14 o
   1   9   9        0.24        1.49      1.85 o
   2   9   9       29.16       36.29      4.62 o
  -8   0  10        0.66        0.22      2.42 o
  -6   0  10       16.24       12.76      2.86 o
  -4   0  10     1348.59     1290.76     18.50 o
  -2   0  10      180.86      199.60      5.13 o
   0   0  10      621.44      628.85      8.21 o
   2   0  10      180.65      185.02      3.39 o
   4   0  10        1.06        0.44      1.54 o
   6   0  10      112.53      137.02      6.16 o
  -8   1  10       27.37       33.88      3.03 o
  -7   1  10       76.04       71.56      3.73 o
  -6   1  10       69.76       55.63      3.25 o
  -5   1  10      111.09      108.88      7.48 o
  -4   1  10        3.17        2.27      0.90 o
  -3   1  10      636.88      581.36      7.15 o
  -2   1  10       15.99       10.60      1.10 o
  -1   1  10      395.89      415.77      5.55 o
   0   1  10      196.50      222.53      3.30 o
   1   1  10       65.68       62.58      1.50 o
   2   1  10       73.65       81.02      2.56 o
   3   1  10      146.15      151.18      4.62 o
   4   1  10       15.28       10.34      1.63 o
   5   1  10       19.24       16.05      1.78 o
   6   1  10        4.12        3.26      1.47 o
   7   1  10       43.12       50.22      2.85 o
  -8   2  10       33.95       34.12      5.17 o
  -7   2  10       34.57       35.27      2.94 o
  -6   2  10      285.01      273.18      7.07 o
  -5   2  10      167.54      167.46      5.28 o
  -4   2  10      316.14      313.82      5.92 o
  -3   2  10       11.09        6.93      1.07 o
  -2   2  10        9.29        9.34      1.04 o
  -1   2  10      106.58      104.96      2.28 o
   0   2  10      621.66      610.14      6.41 o
   1   2  10       18.42       19.72      0.95 o
   2   2  10      498.72      474.17      5.34 o
   3   2  10       27.26       31.48      1.77 o
   4   2  10        1.28        0.25      1.16 o
   5   2  10        7.36        9.91      1.58 o
   6   2  10      113.23      103.04      3.75 o
   7   2  10        0.88        6.33      1.58 o
  -7   3  10       38.20       41.21      7.59 o
  -6   3  10       15.28       16.35      2.25 o
  -5   3  10        2.68        0.00      1.32 o
  -4   3  10       14.76       13.94      1.56 o
  -3   3  10       18.93       21.22      1.45 o
  -2   3  10      138.62      140.65      2.81 o
  -1   3  10       32.79       33.94      1.43 o
   0   3  10      124.49      125.85      2.63 o
   1   3  10       11.16       14.01      0.86 o
   2   3  10        1.40        2.04      0.89 o
   3   3  10      299.16      316.98      8.47 o
   4   3  10       35.05       40.89      3.63 o
   5   3  10       54.87       67.42      6.16 o
   6   3  10        1.46        1.50      1.30 o
   7   3  10       31.51       26.92      2.64 o
  -7   4  10       16.28       12.49      2.33 o
  -6   4  10        6.94        6.67      2.31 o
  -5   4  10      110.41      105.37      4.35 o
  -4   4  10      520.35      496.07      8.25 o
  -3   4  10       28.58       29.56      2.92 o
  -2   4  10       35.97       31.93      1.72 o
  -1   4  10      292.41      268.36      4.05 o
   0   4  10        0.93        1.65      0.76 o
   1   4  10       80.43       63.52      1.75 o
   2   4  10      108.75      102.85      4.92 o
   3   4  10       10.68        5.71      1.47 o
   4   4  10        0.00        2.81      1.42 o
   5   4  10       51.04       54.63      3.85 o
   6   4  10        6.58        4.84      1.63 o
  -7   5  10        0.64        0.81      1.78 o
  -6   5  10        6.40        5.92      1.98 o
  -5   5  10        2.90        1.95      2.53 o
  -4   5  10       83.42       88.27      3.47 o
  -3   5  10       72.23       67.53      3.00 o
  -2   5  10      217.11      207.89      4.14 o
  -1   5  10       26.44       26.10      1.65 o
   0   5  10       82.87       83.82      3.13 o
   1   5  10      116.25      120.30      2.07 o
   2   5  10        0.18        0.00      0.86 o
   3   5  10       22.88       28.36      3.30 o
   4   5  10       54.79       59.03      3.22 o
   5   5  10        2.26        2.35      1.42 o
   6   5  10        0.57        1.82      1.50 o
  -6   6  10       17.50       19.54      2.72 o
  -5   6  10      145.62      158.46      8.91 o
  -4   6  10       11.63       12.98      1.85 o
  -3   6  10       63.88       67.10      3.08 o
  -2   6  10       22.09       26.30      2.06 o
  -1   6  10       57.44       71.25      3.04 o
   0   6  10        6.35        6.94      1.44 o
   1   6  10       37.58       46.91      1.36 o
   2   6  10       11.64        8.16      1.91 o
   3   6  10       30.44       26.11      3.41 o
   4   6  10       22.09       22.68      2.38 o
   5   6  10        4.30        6.37      1.79 o
  -5   7  10        4.82        3.23      2.10 o
  -4   7  10       71.73       72.33      6.11 o
  -3   7  10       91.38       95.58      4.66 o
  -2   7  10       20.47       18.34      4.73 o
  -1   7  10        6.43        7.60      2.42 o
   0   7  10        2.00        4.32      1.08 o
   1   7  10       46.30       44.88      3.94 o
   2   7  10       43.58       47.41      3.25 o
   3   7  10        0.21        0.41      1.53 o
   4   7  10       17.53       13.58      2.86 o
  -4   8  10       21.52       30.01      3.34 o
  -3   8  10       15.08       16.85      2.80 o
  -2   8  10        2.22        0.77      1.87 o
  -1   8  10        0.98        0.00      1.32 o
   0   8  10      105.72      115.77      5.36 o
   1   8  10        6.08        4.00      1.64 o
   2   8  10        0.19        0.94      1.78 o
   3   8  10        9.32        7.83      3.19 o
  -2   9  10       15.07       21.15      3.10 o
  -1   9  10       54.29       50.23      2.91 o
   0   9  10        0.94        0.00      2.10 o
   1   9  10        0.36        2.70      2.10 o
   2   9  10        2.34        1.54      2.86 o
  -7   0  11       64.31       68.62      5.50 o
  -5   0  11       26.12       23.09      3.30 o
  -3   0  11       63.30       75.55      3.42 o
  -1   0  11       31.59       22.35      2.86 o
   1   0  11      788.37      787.44      9.81 o
   3   0  11       23.97       17.81      2.64 o
   5   0  11        2.32        0.44      1.76 o
   7   0  11       32.59       25.07      3.30 o
  -7   1  11      112.04      122.14      5.05 o
  -6   1  11      122.89      122.04      4.81 o
  -5   1  11        0.85        1.09      1.32 o
  -4   1  11       17.48       17.43      1.73 o
  -3   1  11       36.46       37.09      1.80 o
  -2   1  11       89.18       82.36      2.45 o
  -1   1  11       33.16       36.56      2.07 o
   0   1  11      342.04      345.31      4.02 o
   1   1  11      109.51       93.54      1.93 o
   2   1  11        1.54        0.00      0.59 o
   3   1  11        0.98        1.21      1.24 o
   4   1  11       13.58       13.58      1.78 o
   5   1  11       26.54       33.41      2.41 o
   6   1  11       36.87       43.44      5.83 o
   7   1  11        1.82        0.00      1.40 o
  -7   2  11       14.52       11.76      2.25 o
  -6   2  11      125.46      134.82      5.61 o
  -5   2  11       89.37       89.21      4.04 o
  -4   2  11      247.33      234.58      5.12 o
  -3   2  11      582.55      585.43      7.53 o
  -2   2  11        0.13        0.00      0.76 o
  -1   2  11       10.15        6.60      0.88 o
   0   2  11       67.25       68.51      1.96 o
   1   2  11       93.41       92.17      1.92 o
   2   2  11       19.28       18.73      1.30 o
   3   2  11       11.05       15.78      2.75 o
   4   2  11        0.39        2.53      2.09 o
   5   2  11       23.25       23.72      2.16 o
   6   2  11       18.38       18.45      2.16 o
  -7   3  11       51.03       50.27      3.58 o
  -6   3  11       10.37       10.77      2.97 o
  -5   3  11       21.82       23.53      2.49 o
  -4   3  11       56.91       54.10      2.66 o
  -3   3  11       66.66       70.38      2.44 o
  -2   3  11       98.38      106.35      2.89 o
  -1   3  11      104.59      101.01      2.81 o
   0   3  11       65.89       64.69      3.08 o
   1   3  11        0.56        0.00      0.57 o
   2   3  11        0.04        2.07      0.84 o
   3   3  11       96.43       93.30      6.71 o
   4   3  11       27.50       26.08      2.32 o
   5   3  11        5.05        2.73      1.46 o
   6   3  11       30.49       20.66      2.64 o
  -7   4  11        0.92        0.00      1.71 o
  -6   4  11       51.55       47.08      3.50 o
  -5   4  11        4.63        6.27      1.78 o
  -4   4  11       50.30       57.69      2.83 o
  -3   4  11       26.34       24.63      3.11 o
  -2   4  11       99.80       96.54      2.86 o
  -1   4  11        3.68        5.60      1.15 o
   0   4  11      740.44      731.26      8.85 o
   1   4  11       23.50       21.60      1.14 o
   2   4  11      184.95      187.25      3.81 o
   3   4  11        0.01        1.15      1.47 o
   4   4  11       26.53       10.42      1.90 o
   5   4  11        5.18        9.26      2.75 o
   6   4  11       15.15       10.05      1.95 o
  -6   5  11       31.11       36.68      3.27 o
  -5   5  11        0.21        0.75      1.47 o
  -4   5  11        0.28        0.76      1.22 o
  -3   5  11       27.54       26.66      2.16 o
  -2   5  11        3.86        4.86      1.71 o
  -1   5  11      673.76      659.17      9.85 o
   0   5  11      114.10      131.82      3.89 o
   1   5  11        7.33       11.31      1.09 o
   2   5  11        7.30        8.21      1.41 o
   3   5  11       70.92       74.15      3.69 o
   4   5  11        2.02        1.18      1.42 o
   5   5  11        2.83        1.84      1.87 o
  -6   6  11       98.40      100.89      5.12 o
  -5   6  11       37.99       34.59      3.27 o
  -4   6  11      159.30      162.16      5.17 o
  -3   6  11       26.92       29.87      2.55 o
  -2   6  11        3.96        5.86      2.31 o
  -1   6  11        0.31        0.06      1.13 o
   0   6  11       46.86       44.25      3.59 o
   1   6  11        5.63        4.25      0.84 o
   2   6  11        1.78        0.39      1.42 o
   3   6  11        0.37        0.00      1.43 o
   4   6  11        4.27        0.29      1.63 o
   5   6  11        3.34        1.77      1.63 o
  -5   7  11       30.72       28.28      7.48 o
  -4   7  11       18.14       17.78      2.97 o
  -3   7  11      116.82      117.26      5.28 o
  -2   7  11       28.63       32.33      3.11 o
  -1   7  11       91.76       95.58      8.03 o
   0   7  11        3.97        3.57      1.15 o
   1   7  11        1.10        1.37      1.34 o
   2   7  11       39.95       38.22      3.10 o
   3   7  11       33.09       27.27      2.75 o
   4   7  11        9.37       11.24      2.22 o
  -3   8  11        1.41        0.48      1.94 o
  -2   8  11       23.34       14.94      2.80 o
  -1   8  11        0.03        0.47      1.39 o
   0   8  11       92.81      114.60      7.10 o
   1   8  11        5.21        3.30      2.97 o
   2   8  11       21.67       28.10      3.03 o
   3   8  11        1.57        0.37      1.79 o
  -1   9  11       42.30       38.56      2.69 o
   0   9  11       28.61       28.12      3.41 o
  -6   0  12        4.15        5.94      2.64 o
  -4   0  12     1351.43     1375.82     20.37 o
  -2   0  12       69.69       59.49      3.11 o
   0   0  12       34.34       35.24      2.22 o
   2   0  12       50.07       44.67      2.27 o
   4   0  12       16.51        7.70      2.20 o
   6   0  12        0.17        1.76      1.98 o
  -7   1  12      154.89      146.84      5.60 o
  -6   1  12        9.58       13.64      4.95 o
  -5   1  12       44.80       44.38      3.19 o
  -4   1  12       15.76       13.20      1.69 o
  -3   1  12      293.41      291.18      4.97 o
  -2   1  12      192.56      192.10      3.87 o
  -1   1  12      142.64      124.79      2.67 o
   0   1  12       15.32       15.74      1.01 o
   1   1  12       11.82       14.08      1.04 o
   2   1  12       12.99       16.51      1.02 o
   3   1  12      140.23      153.73      4.74 o
   4   1  12        0.74        2.88      1.37 o
   5   1  12       30.74       29.71      2.41 o
   6   1  12        2.04        1.44      1.47 o
  -7   2  12       33.73       45.22      3.96 o
  -6   2  12       13.47        9.37      2.10 o
  -5   2  12      121.23      118.88      4.82 o
  -4   2  12        0.39        0.00      1.05 o
  -3   2  12      352.13      357.75      5.69 o
  -2   2  12      177.99      167.77      3.68 o
  -1   2  12        0.10        0.55      0.73 o
   0   2  12        6.59        6.07      0.81 o
   1   2  12       47.40       44.74      1.59 o
   2   2  12      101.58      109.14      3.19 o
   3   2  12        2.49        2.03      1.37 o
   4   2  12        9.31        8.18      1.69 o
   5   2  12        0.03        0.00      1.98 o
   6   2  12        8.13       10.25      1.94 o
  -7   3  12       45.48       42.78      3.50 o
  -6   3  12      110.08      113.27      4.98 o
  -5   3  12        3.93        4.33      1.78 o
  -4   3  12       10.79        8.09      1.56 o
  -3   3  12      147.92      140.70      4.06 o
  -2   3  12        2.39        2.55      1.01 o
  -1   3  12      126.14      115.56      3.02 o
   0   3  12      153.85      161.63      3.54 o
   1   3  12       25.22       25.13      1.31 o
   2   3  12        0.29        0.00      0.89 o
   3   3  12       63.04       46.65      3.63 o
   4   3  12      132.62      138.61      4.70 o
   5   3  12       14.23       19.19      3.08 o
   6   3  12        6.54        5.04      1.74 o
  -6   4  12        4.72        5.39      2.02 o
  -5   4  12       30.65       29.35      2.87 o
  -4   4  12       74.20       66.99      3.17 o
  -3   4  12        5.59        7.86      1.55 o
  -2   4  12        0.01        0.00      0.90 o
  -1   4  12      144.93      129.52      3.35 o
   0   4  12       11.70       12.57      1.64 o
   1   4  12       41.81       44.49      1.63 o
   2   4  12        0.15        1.84      1.06 o
   3   4  12      371.43      328.26      7.60 o
   4   4  12       10.57       12.88      4.40 o
   5   4  12       16.26       22.28      3.30 o
  -6   5  12      195.02      211.03      7.07 o
  -5   5  12       54.56       57.42      3.89 o
  -4   5  12        0.04        0.00      1.96 o
  -3   5  12        4.57        2.36      1.31 o
  -2   5  12      153.54      171.55      4.70 o
  -1   5  12        3.37        4.68      1.39 o
   0   5  12      118.11      120.59      4.27 o
   1   5  12        2.80        3.82      0.72 o
   2   5  12       21.86       24.88      1.93 o
   3   5  12        0.48        2.17      1.76 o
   4   5  12      111.18       92.45      4.22 o
   5   5  12        0.91        4.56      1.69 o
  -5   6  12       46.40       46.64      4.73 o
  -4   6  12       14.18       17.30      2.24 o
  -3   6  12      147.41      148.82      6.38 o
  -2   6  12       14.41       14.98      4.62 o
  -1   6  12        2.73        1.32      1.56 o
   0   6  12        8.27        2.06      1.63 o
   1   6  12       80.36       88.65      2.33 o
   2   6  12        1.71        0.89      1.53 o
   3   6  12        6.79        8.67      2.06 o
   4   6  12        3.10        3.59      1.79 o
  -4   7  12        9.22        8.36      3.52 o
  -3   7  12       12.09       13.29      2.97 o
  -2   7  12       45.14       50.05      3.81 o
  -1   7  12       12.65       15.29      3.63 o
   0   7  12      123.23      130.08      3.90 o
   1   7  12        8.52       11.65      1.94 o
   2   7  12        2.39        2.06      1.98 o
   3   7  12        1.06        0.00      1.69 o
  -3   8  12       27.39       37.31      6.93 o
  -2   8  12       22.45       21.37      3.11 o
  -1   8  12       45.81       42.56      2.74 o
   0   8  12       67.78       75.05      3.23 o
   1   8  12        3.77        2.86      2.64 o
   2   8  12       21.90       27.29      3.19 o
  -7   0  13       63.68       70.82      5.94 o
  -5   0  13        0.81        0.00      2.20 o
  -3   0  13      920.94      904.88     19.68 o
  -1   0  13       49.65       57.38      2.50 o
   1   0  13      495.72      505.36     11.88 o
   3   0  13      191.82      208.93      8.14 o
   5   0  13        2.58        0.00      1.98 o
  -7   1  13       24.17       26.42      2.95 o
  -6   1  13       95.74       93.23      4.59 o
  -5   1  13       18.59       19.55      2.41 o
  -4   1  13      191.04      183.91      5.91 o
  -3   1  13        0.55        0.21      1.00 o
  -2   1  13      179.32      183.93      4.20 o
  -1   1  13       51.96       47.44      1.83 o
   0   1  13      118.72      115.19      2.35 o
   1   1  13        1.97        0.00      0.76 o
   2   1  13        0.45        1.51      0.72 o
   3   1  13       12.13       10.90      2.42 o
   4   1  13       29.66       23.54      2.33 o
   5   1  13        0.09        0.00      1.37 o
   6   1  13       18.34       22.14      4.84 o
  -6   2  13        1.77        0.88      1.56 o
  -5   2  13       50.93       46.11      3.34 o
  -4   2  13       10.63        8.81      1.60 o
  -3   2  13      299.06      292.14      5.22 o
  -2   2  13       75.71       84.71      2.78 o
  -1   2  13        9.97        7.53      1.17 o
   0   2  13        9.43       11.42      1.08 o
   1   2  13        6.73        4.59      0.83 o
   2   2  13       50.50       59.49      2.00 o
   3   2  13       98.96       96.78      6.60 o
   4   2  13        0.28        0.30      1.32 o
   5   2  13        1.91        4.82      1.69 o
   6   2  13        5.87       10.09      2.00 o
  -6   3  13       24.00       23.23      3.52 o
  -5   3  13       67.32       62.24      3.81 o
  -4   3  13       19.97       19.41      1.99 o
  -3   3  13       48.55       49.24      3.78 o
  -2   3  13        9.89       10.93      1.40 o
  -1   3  13       83.45       84.67      3.49 o
   0   3  13       74.46       87.84      2.64 o
   1   3  13       12.55       11.17      1.84 o
   2   3  13       18.73       16.37      1.61 o
   3   3  13        4.60        1.34      1.63 o
   4   3  13       21.32       26.32      2.56 o
   5   3  13       16.02       11.60      2.11 o
  -6   4  13        1.81        0.00      1.71 o
  -5   4  13       19.11       23.13      2.87 o
  -4   4  13       74.62       73.09      3.38 o
  -3   4  13      118.85      116.36      3.98 o
  -2   4  13       19.18       19.16      1.61 o
  -1   4  13        9.13        7.87      1.56 o
   0   4  13       67.68       71.44      3.13 o
   1   4  13      104.12      104.11      2.75 o
   2   4  13        4.56        5.42      1.34 o
   3   4  13       20.52       12.62      2.10 o
   4   4  13       83.33       83.08      4.01 o
   5   4  13        1.92        2.16      1.63 o
  -5   5  13       72.42       82.90      4.74 o
  -4   5  13       50.53       47.65      2.96 o
  -3   5  13       37.28       41.39      2.66 o
  -2   5  13       10.94       15.84      2.41 o
  -1   5  13       55.47       70.05      3.26 o
   0   5  13        2.49        3.45      1.40 o
   1   5  13        0.86        0.75      0.88 o
   2   5  13        3.42        0.00      1.40 o
   3   5  13        5.04        2.75      1.98 o
   4   5  13        1.09        0.00      1.58 o
  -4   6  13       93.23      105.79      7.48 o
  -3   6  13       13.29        9.55      2.32 o
  -2   6  13       73.16       77.30      4.43 o
  -1   6  13        0.35        0.00      1.53 o
   0   6  13       13.25       15.21      2.01 o
   1   6  13        2.67        0.24      1.69 o
   2   6  13       65.35       61.82      3.81 o
   3   6  13        6.14        6.35      2.10 o
   4   6  13        2.82        0.00      1.63 o
  -3   7  13        0.71        0.00      1.94 o
  -2   7  13       29.59       33.45      6.05 o
  -1   7  13       13.06       13.33      2.56 o
   0   7  13       34.07       46.70      3.54 o
   1   7  13       25.77       27.08      3.10 o
   2   7  13        0.03        0.00      1.58 o
  -1   8  13        3.80        6.27      2.64 o
   0   8  13        1.18        4.33      2.16 o
  -6   0  14       25.80       30.79      4.62 o
  -4   0  14        6.99        8.80      2.86 o
  -2   0  14      129.83      126.69      4.82 o
   0   0  14       21.86       18.04      1.64 o
   2   0  14      128.00      111.22      3.74 o
   4   0  14        0.78        0.00      1.98 o
  -6   1  14       37.03       46.10      3.58 o
  -5   1  14      132.98      134.83      5.44 o
  -4   1  14        1.97        1.87      1.56 o
  -3   1  14      117.22      119.81      3.43 o
  -2   1  14      215.14      215.80      4.48 o
  -1   1  14       52.41       53.73      2.33 o
   0   1  14       16.97       22.02      1.36 o
   1   1  14      218.12      229.22      4.17 o
   2   1  14       16.89       21.03      1.31 o
   3   1  14        1.71        2.97      1.71 o
   4   1  14        0.15        2.09      1.56 o
   5   1  14        4.36        8.88      1.94 o
  -6   2  14        1.07        0.00      1.63 o
  -5   2  14        0.04        0.44      1.98 o
  -4   2  14        0.31        0.01      1.87 o
  -3   2  14       44.01       45.11      2.67 o
  -2   2  14       14.76       16.67      1.59 o
  -1   2  14        0.08        1.22      1.07 o
   0   2  14        1.29        1.32      0.81 o
   1   2  14       18.50       17.22      1.38 o
   2   2  14       16.46       18.64      1.14 o
   3   2  14        6.76        7.36      1.78 o
   4   2  14       20.33       19.50      2.38 o
   5   2  14        0.24        0.38      1.47 o
  -6   3  14      125.52      137.69      5.83 o
  -5   3  14       41.14       36.95      3.27 o
  -4   3  14       23.37       25.23      2.80 o
  -3   3  14       11.45        9.08      2.09 o
  -2   3  14       20.18       20.24      1.73 o
  -1   3  14        1.09        0.00      1.30 o
   0   3  14      147.75      146.38      3.49 o
   1   3  14      171.63      163.62      3.48 o
   2   3  14        0.51        0.73      1.16 o
   3   3  14       33.92       28.25      2.75 o
   4   3  14       10.66       15.18      3.52 o
   5   3  14        3.67        0.59      1.50 o
  -5   4  14       75.30       81.75      4.74 o
  -4   4  14        0.35        0.00      1.78 o
  -3   4  14       28.07       32.73      2.50 o
  -2   4  14        2.06        3.41      1.71 o
  -1   4  14       71.17       72.48      6.46 o
   0   4  14       26.66       29.04      1.76 o
   1   4  14      103.66      104.70      3.13 o
   2   4  14        7.89        9.67      1.57 o
   3   4  14       21.64       25.85      3.74 o
   4   4  14        1.07        4.13      3.41 o
  -5   5  14        8.67        7.37      2.49 o
  -4   5  14       53.48       59.47      4.12 o
  -3   5  14       26.21       28.97      3.10 o
  -2   5  14       10.82       10.46      2.33 o
  -1   5  14        4.58        4.38      1.60 o
   0   5  14      136.02      124.06      4.41 o
   1   5  14        2.00        1.06      1.72 o
   2   5  14        1.13        2.28      1.69 o
   3   5  14        1.42        0.96      1.98 o
   4   5  14       13.00        6.25      2.11 o
  -4   6  14       11.36       12.54      3.74 o
  -3   6  14       76.56       81.62      4.74 o
  -2   6  14        1.12        1.87      1.94 o
  -1   6  14       25.55       28.11      3.10 o
   0   6  14        0.93        0.82      1.51 o
   1   6  14       25.30       29.33      4.29 o
   2   6  14        2.38        2.03      1.85 o
   3   6  14       23.07       29.39      6.27 o
  -2   7  14       14.14       15.32      2.87 o
  -1   7  14       22.35       16.85      2.87 o
   0   7  14       47.43       54.58      4.12 o
   1   7  14        0.61        2.35      2.10 o
  -5   0  15       11.05        7.48      3.08 o
  -3   0  15       84.58       74.18      6.16 o
  -1   0  15      135.12      144.70      5.21 o
   1   0  15       17.69       29.85      2.48 o
   3   0  15       41.25       35.85      4.18 o
   5   0  15        0.45        2.20      2.64 o
  -6   1  15       43.25       41.61      3.58 o
  -5   1  15       22.26       30.73      3.19 o
  -4   1  15       73.45       72.10      4.12 o
  -3   1  15      230.92      238.50      4.97 o
  -2   1  15       20.26       23.11      1.86 o
  -1   1  15       81.05       90.42      3.89 o
   0   1  15       39.83       44.65      2.05 o
   1   1  15       29.50       28.62      1.68 o
   2   1  15       19.82       19.13      1.28 o
   3   1  15        6.88        6.25      1.85 o
   4   1  15       23.73       21.50      4.51 o
   5   1  15        4.09        1.98      1.78 o
  -5   2  15       22.44       18.38      2.80 o
  -4   2  15        2.16        0.76      1.69 o
  -3   2  15       93.24       90.35      5.76 o
  -2   2  15       40.79       39.36      2.22 o
  -1   2  15        0.23        0.65      1.66 o
   0   2  15        1.68        4.47      1.25 o
   1   2  15        8.39        4.34      1.06 o
   2   2  15       22.41       19.13      1.87 o
   3   2  15        8.14       10.66      2.10 o
   4   2  15       13.00       20.88      2.75 o
  -5   3  15       92.98       93.12      4.90 o
  -4   3  15        0.06        0.00      1.63 o
  -3   3  15        4.17        2.88      1.48 o
  -2   3  15       59.51       51.20      2.92 o
  -1   3  15        0.06        1.50      1.29 o
   0   3  15        0.69        0.39      1.49 o
   1   3  15       45.37       49.22      2.37 o
   2   3  15        1.54        3.36      1.28 o
   3   3  15       21.58       23.71      4.84 o
   4   3  15        5.87        4.56      1.94 o
  -5   4  15       14.40       17.82      2.95 o
  -4   4  15      108.65      115.02      5.44 o
  -3   4  15        6.17        7.13      2.10 o
  -2   4  15       76.65       90.95      4.66 o
  -1   4  15       36.66       37.07      2.58 o
   0   4  15       62.37       48.86      3.95 o
   1   4  15        2.45        1.00      1.02 o
   2   4  15        0.05        0.00      1.47 o
   3   4  15        0.30        2.29      2.20 o
  -4   5  15        0.40        0.00      2.42 o
  -3   5  15       20.67       18.46      2.87 o
  -2   5  15        0.03        0.00      1.87 o
  -1   5  15        2.96        2.75      1.87 o
   0   5  15       21.27       17.36      1.78 o
   1   5  15       34.43       43.47      3.41 o
   2   5  15        1.60        0.45      1.78 o
   3   5  15        4.59        7.89      2.16 o
  -3   6  15        4.39        5.37      4.73 o
  -2   6  15       87.04      103.04      5.36 o
  -1   6  15        0.26        0.26      1.94 o
   0   6  15       28.97       26.96      2.42 o
   1   6  15       17.59       15.99      2.72 o
   2   6  15       21.12       27.90      5.61 o
  -4   0  16       19.39       23.75      4.18 o
  -2   0  16      288.19      315.84      8.40 o
   0   0  16       30.67       25.91      2.47 o
   2   0  16       26.94       31.92      2.64 o
   4   0  16       54.58       56.08      5.28 o
  -5   1  16       20.30       21.22      4.62 o
  -4   1  16        0.01        0.75      1.78 o
  -3   1  16      138.92      136.89      4.53 o
  -2   1  16       46.04       49.05      2.53 o
  -1   1  16        2.99        3.12      1.78 o
   0   1  16        0.32        0.87      1.71 o
   1   1  16       29.49       30.84      1.98 o
   2   1  16       34.50       37.47      1.70 o
   3   1  16       12.77       14.71      2.41 o
   4   1  16        0.06        0.00      1.69 o
  -5   2  16        0.00        0.55      1.87 o
  -4   2  16        0.18        0.00      1.71 o
  -3   2  16        0.35        1.10      1.97 o
  -2   2  16      199.19      193.36      5.33 o
  -1   2  16       38.51       42.66      2.71 o
   0   2  16       18.90       19.79      1.89 o
   1   2  16        0.20        2.80      1.04 o
   2   2  16       22.09       18.68      1.87 o
   3   2  16        9.48        9.03      2.32 o
   4   2  16       11.40        7.93      2.53 o
  -4   3  16       19.18       16.99      2.72 o
  -3   3  16       73.39       71.53      4.43 o
  -2   3  16        2.44        1.05      1.87 o
  -1   3  16        1.22        2.27      1.52 o
   0   3  16       12.06       10.30      1.65 o
   1   3  16       28.22       34.74      3.31 o
   2   3  16        1.84        0.72      1.19 o
   3   3  16        2.49        4.29      2.10 o
  -4   4  16        0.72        3.30      3.08 o
  -3   4  16       44.78       45.95      3.81 o
  -2   4  16        3.79        3.43      2.20 o
  -1   4  16       39.11       43.33      2.96 o
   0   4  16        4.80        3.07      1.33 o
   1   4  16        0.30        0.00      1.87 o
   2   4  16        9.37        5.73      2.75 o
   3   4  16        2.20        0.84      1.85 o
  -3   5  16       15.53       15.51      2.95 o
  -2   5  16        3.70        4.18      2.18 o
  -1   5  16        3.45        6.91      2.25 o
   0   5  16       12.02       16.06      1.81 o
   1   5  16        0.01        0.18      1.79 o
   2   5  16        9.62        9.08      3.08 o
  -3   0  17       17.76       12.76      3.74 o
  -1   0  17      161.33      164.07      8.80 o
   1   0  17       30.54       38.92      2.91 o
   3   0  17        2.34        0.88      2.64 o
  -4   1  17       31.29       37.16      3.57 o
  -3   1  17        5.77        7.68      2.32 o
  -2   1  17       68.83       74.83      3.64 o
  -1   1  17        2.55        4.73      2.02 o
   0   1  17        7.29        9.89      1.68 o
   1   1  17        0.44        3.82      1.12 o
   2   1  17       72.97       75.96      3.09 o
   3   1  17        2.92        3.11      1.94 o
  -4   2  17        2.56        5.48      2.25 o
  -3   2  17        2.71        1.43      2.02 o
  -2   2  17        4.89        2.37      2.00 o
  -1   2  17        5.33        3.17      1.94 o
   0   2  17       14.27       12.69      2.32 o
   1   2  17       37.34       31.68      3.06 o
   2   2  17        2.74        2.12      1.39 o
   3   2  17        3.62        4.13      2.06 o
  -3   3  17        7.83        8.87      3.52 o
  -2   3  17       11.99       12.00      2.56 o
  -1   3  17        0.65        0.00      1.69 o
   0   3  17        6.39       10.35      1.67 o
   1   3  17       40.41       39.13      3.50 o
   2   3  17       40.62       35.93      2.48 o
  -2   4  17       12.91       22.95      3.10 o
  -1   4  17        4.72        4.40      2.86 o
   0   4  17       12.92       18.02      2.00 o
   1   4  17        4.28        6.89      2.32 o
  -2   0  18       17.66       12.32      3.74 o
   0   0  18       59.48       84.89      6.60 o
   2   0  18       24.52       20.89      4.18 o
  -3   1  18        4.07        1.98      3.08 o
  -2   1  18        3.65        6.60      2.33 o
  -1   1  18        0.88        2.58      2.16 o
   0   1  18        3.37        3.54      2.16 o
   1   1  18        0.45        0.24      1.09 o
  -2   2  18       91.25       89.07      7.04 o
  -1   2  18       15.80       20.70      2.95 o
   0   2  18        0.01        0.00      1.32 o
   1   2  18       16.40       21.78      5.06 o
  -1   3  18        3.94        1.62      2.10 o
   0   3  18        6.61       10.49      1.78 o
 
